# Supplementary material for: Two extremely rare new species of fossorial salamanders of the genus Oedipina (Plethodontidae) from northwestern Ecuador
Source: PeerJ. 2020 Oct 2;8:e9934. doi: 10.7717/peerj.9934 (PMC7534686; doi:10.7717/peerj.9934)
Supplement: Supplemental Information 3 [file peerj-08-9934-s003.nex]

#NEXUS

begin data;
dimensions ntax=96 nchar=2276;
format datatype = dna gap = - missing =?;
matrix

'Bolitoglossa_cerroensis_AF199233_MVZS12921'   CGCCTTTTGAT--ATATAAACATAAAAGGTCCTGCCTGCCCAATGAC--TAGTTTTAATGGCCGCGGTATTATGACCGTGC-AAAGGTAGCGTAATCATTTGTCTTCTAAATAAAGACCAGTATGAATGGCAAGACGAAAGCCTCACTGTCTCCCTAGATTAGTCAATGAAATTGATTTCCCCGTGCAGAAGCGGGGATAATATTATAAGACGAGAAGACCCTGCGGAGCTT-TAAACTT-TAACTA--ACATAA------TGCTTTAGTAATC-AGTTTTCGGTTGGGGCGACCATGAGGTATAACTTAACCCTCACGATA--ATAACAAGAAAGACATTTCAAACAGCTGAC-----ATAGTATA-TTGACCCAATAA--TTGATCAACGAACCAAGTTACCCCAGGGATAACAGCGCAATCCGCTCAAAGAGTCCATATTAACGAGCAGGTTTACGACCTCGATGTTGGATCAGGACACCCAAATAGTGCAACAGCTAT-TAAAGGTTCGTTTGTTCAACGATTAAAGTCCC------------------------------------------------------------------------------------------------------------------------------------------------------------------------------------------------------------------------------------------------------------------------------------------------------------------------------------------------------------------------------------------------------------------------------------------------------------------------------------------------------------------------------------------------------------------------------------------------------------------------------------------------------------------------------------------------------------------------------------------------------------------------------------------------------------------------------------------------------------------------------------------------------------------------------------------------------------------------------------------------------------------------------------------------------------------------------------------------------------------------------------------------------------------------------------------------------------------------------------------------------------------------------------------------------------------------------------------------------------------------------------------------------------AACCCACCCACTTTTAAAAGTTGTTAATAATTCATTTATTGATTTACCTGCACCACTAAACCTATCATATTTATGAAATTTTGGGTCTCTCCTAGGAGTATGTCTCATTTCACAAATTCTTACAGGCCTATTTCTTGCAATACACTATACTGCAGATACAGCATCAGCATTCTCATCTGTAGCACACATTTGTCGAGATGTAAACTACGGCTGACTTATACGAAGTATTCATGCAAATGGAGCCTCACTATTCTTTATTTGCCTATATATACATATTGGCCGCGGCATTTATTATGGCTCCTTTATATTTAAAGAAACCTGAAACATCGGAATTATTCTATTATTTCTAGTAATAGCAACAGCGTTCGTCGGATATGTTTTACCA
'Bradytriton_silus_KP886877_VZ265365'   CGCCTTTTGAA--TTACACATATAAAAGGTCCTGCCTGCCCAGTGAC--ATTGTTCAACGGCCGCGGTATCATGACCGTGC-AAAGGTAGCGTAATCACTTGTCTTTTAAATAAAGACTAGTATGAACGGCAAAACGAGAGCTCAACTGTCTCACTAGATTAGTCAGTGAAATTAATTTTTCCGYGCAGAAACGGAAATGTACATATAAGACGAGAAGACCCTGTGGAGCTT-TAAACCA-ACACTA--ATGCATA-CAAGCAGCGTAGAATAC--GTTTTAGGTTGGGGCGACCGTAAGGAAAAACA-AACCCTTAAGACA--TTAACTAGAAGGACACTTCAAATAAATAGT---TAACACTAAA-ATTGACCCATAA--TTGATCAACGAACCAAGTTACCCCAGGGATAACAGCGCAATCCACTCATAGAGCCCATATCGACGAGGGGGTTTACGACCTCGATGTTGGATCAGGACCACCTAATAGTGCAACAACTAT-TAAAGGTTCGTTTGTTCAACGATTAAAGTCCTACGTGATCTGAGTTCAGACCGGAGTAATCCAGGTCAGTTTCTATCTATAATAAA-ACTTTTCCAGTACGAAAGGACCGGAAAGCTAAGGCCAATGGATTTCCCTAAGCCTTCTCACATAACCCATGAAGATAAATAAATGGGGACACGA-GAAAAATTAAAGTCT-ATGCGAC-TTATTGAGGTGGCAGAGCCCGGTAATTGCAATAGACCTAAAACCTAAG--CCCGAGAGTTCAAATCCCTCCCCCAAT--AATG---------ATAAATAACATAATTAATCCACTACTATATGTAGTCCCCATTCTACTAGCCGTAGCCTTCTTAACCTTACTGGAACGGAAAGTCTTAGGATATATACAACATCGAAAGGGACCAAACATTGTTGGGCCAACAGGTCTACTGCAACCAATTGCAGATGGACTAAAATTGTTCATCAAAGAACCTGTTCGACCAGCCACCTCGTCACAAACAATGTTCCTCCTGATACCAACCATGGCCCTGACTCTCTCATTACTAATTTGAATTCCACTGCCACTGCCAAACACATTGTCAAACATGAACCTTGGCATCCTATTTATATTAGCAATCTCAAGTCTAACTGTGTATTCAATTCTCGGATCGGGGTGAGCATCAAACTCCAAATATGCACTCATCGGCGCACTACGGGCAGTTGCCCAAACAATCTCATATGAGGTAACTCTAGGATTAGTCCTACTGTGCCTCATTCTATTGGCAGGCGGCTTCATGTTAGTTAACTTCAATATAACACAAGAAAATCTGTGATTTATTGTTCCAGCCTGACCCATAGCCACTATATGATTCACCTCTACCTTAGCAGAGACAAACCGAGCACCATTCGACCTGACAGAAGGAGAATCTGAACTTGTCTCAGGATTCAATGTAGAATATTCAGGTGGCCC------------------------------------------------------------------------------------------------------------------------------------------------------------------------------------------------------------------------------------------------------------------------------------------------------------------------------------------------------------------------------------------------------------------------------------------------------------------------------------------------------------------------------------------------------------------------------------------------------------------------------------------------------------------------------------------------------------------------------------------------------------------------------------------------------------------------------------------------
'Bradytriton_silus_KP886878_MVZ265366'   CGCCTTTTGAA--TTACACATATAAAAGGTCCTGCCTGCCCAGTGAC--ATTGTTCAACGGCCGCGGTATCATGACCGTGC-AAAGGTAGCGTAATCACTTGTCTTTTAAATAAAGACTAGTATGAACGGCAAAACGAGAGCTCAACTGTCTCACTAGATTAGTCAGTGAAATTAATTTTTCCGYGCAGAAACGGAAATGTACATATAAGACGAGAAGACCCTGTGGAGCTT-TAAACCA-ACACTA--ATGCATA-CAAGCAGCGTAGAATAC--GTTTTAGGTTGGGGCGACCGTAAGGAAAAACA-AACCCTTAAGACA--TTAACTAGAAGGACACTTCAAATAAATAGT---TAACACTAAA-ATTGACCCATAA--TTGATCAACGAACCAAGTTACCCCAGGGATAACAGCGCAATCCACTCATAGAGCCCATATCGACGAGGGGGTTTACGACCTCGATGTTGGATCAGGACCACCTAATAGTGCAACAACTAT-TAAAGGTTCGTTTGTTCAACGATTAAAGTCCTACGTGATCTGAGTTCAGACCGGAGTAATCCAGGTCAGTTTCTATCTATAATAAA-ACTTTTCCAGTACGAAAGGACCGGAAAGCTAAGGCCAATGGATTTCCCTAAGCCTTCTCACATAACCCATGAAGATAAATAAATGGGGACACGA-GAAAAATTAAAGTCT-ATGCGAC-TTATTGAGGTGGCAGAGCCCGGTAATTGCAATAGACCTAAAACCTAAG--CCCGAGAGTTCAAATCCCTCCCCCAAT--AATG---------ATAAATAACATAATTAATCCACTACTATATGTAGTCCCCATTCTACTAGCCGTAGCCTTCTTAACCTTACTGGAACGGAAAGTCTTAGGATATATACAACATCGAAAGGGACCAAACATTGTTGGGCCAACAGGTCTACTGCAACCAATTGCAGATGGACTAAAATTGTTCATCAAAGAACCTGTTCGACCAGCCACCTCGTCACAAACAATGTTCCTCCTGATACCAACCATGGCCCTGACTCTCTCATTACTAATTTGAATTCCACTGCCACTGCCAAACACATTGTCAAACATGAACCTTGGCATCCTATTTATATTAGCAATCTCAAGTCTAACTGTGTATTCAATTCTCGGATCGGGGTGAGCATCAAACTCCAAATATGCACTCATCGGCGCACTACGGGCAGTTGCCCAAACAATCTCATATGAGGTAACTCTAGGATTAGTCCTACTGTGCCTCATTCTATTGGCAGGCGGCTTCATGTTAGTTAACTTCAATATAACACAAGAAAATCTGTGATTTATTGTTCCAGCCTGACCCATAGCCACTATATGATTCACCTCTACCTTAGCAGAGACAAACCGAGCACCATTCGACCTGACAGAAGGAGAATCTGAACTTGTCTCAGGATTCAATGTAGAATATTCAGGTGGCCCATTTGCCCTTTTCTTTTTAGCAGAATACGCAAATATCTTGATAATAAATACATTGTCAACAATCCTGTTTCTTGGCACAACATTCCATCCCCTTAAACCAGAAATATTTACTATAAACCTAGCTACTAAAGCCTCAATCTTAACTATTTTATTCCTTTGAGTACGAGCCTCATATCCACGATTCCGATATGATCAACTAATACATCTAGTATGAAAAAATTTTCTACCAATTACAATTGCAATAGTAATAATACACATCTCACTCCCAATTATTATAACAGGATTACCGTCTGTACCATAGGACATGTGCCCGAAAACTTAGGGCTTACCTTGATAGGGTAATATATAGAGGTTTAAACCCTCTCATTT-CCTCCTAAAAAAATGGGACTTGAACCCATCCCGCAGAGATCAAAACTCCAAGTGCACC----------------------------------------------------------------------------------------------------------------------------------------------------------------------------------------------------------------------------------------------------------------------------------------------------------------------------------------------------------------------------------------------------
'Cryptotriton_alvarezdeltoroi_AF199196_MVZ158942'   CGCCTTCTGAC--CTCTAAACATAGAAGGTCCTGCCTGCCCAGTGAC--TCTGTTCAACGGCCGCGGTATTATGACCGTGC-AAAGGTAGCGTAATCACTTGTCTTTTAAATAAAGACCGGTATGAACGGCTAAACGAGGACCCAACTGTCTCCCCAAGCCAGTCAGTGAAATTGATCTCCTCGTGAAGAAGCGAGGATAACTATATAAGACGAGAAGACCCTGTGGAGCTTACAAATCT-AAGCTA--TAACAC--------ACTACGCACCT-GATTTTTGGTTGGGGTGACCATGAGGCAAAATA-AACCCTCAAGACTT-AAAACCAGAAGGACACTTCAAACCAGGA-----CACACCCACA-CTGACCCAACAC--TTGACCAACGAACCAAGTTACCCCAGGGATAACAGCGCAATCCTCTCACAAAGCCCCTATCGACGAGCGGGTTTACGACCTCGATGTTGGATCAGGACACCCAAGCGGCGCAGCAGCTAT-TAAAGGTTCGTTTGTTCCACGATTAAAGTCCT------------------------------------------------------------------------------------------------------------------------------------------------------------------------------------------------------------------------------------------------------------------------------------------------------------------------------------------------------------------------------------------------------------------------------------------------------------------------------------------------------------------------------------------------------------------------------------------------------------------------------------------------------------------------------------------------------------------------------------------------------------------------------------------------------------------------------------------------------------------------------------------------------------------------------------------------------------------------------------------------------------------------------------------------------------------------------------------------------------------------------------------------------------------------------------------------------------------------------------------------------------------------------------------------------------------------------------------------------------------------------------------------------------AACCCACCCCCTACTGAAAATCATCAATAACTCCTTTATTGACCTCCCAACACCACCCAACCTCTCATACTTATGAAACTTTGGATCGCTGTTAGGAATTTGCCTAATCTCACAGATCCTGACCGGCCTTTTCCTTGCAATACACTACACCGCAGACACACTGTCTGCATTCTCATCAGTAGCTCACATCTGCCGCGACGTAAACTACGGCTGAGCTATGCGAAATACCCACGCAAATGGGGCCTCCTTTTTCTTCATCTGCATCTACATACACATCGGACGCGGAATTTATTACGGATCATACATATATAAAGAAACTTGAAACATCGGAACAATA?TCTTACTTCTTGTAATGGCAACAGCATTTGTGGGCTATGTCCTGCCC
'Cryptotriton_nasalis_AF199121_MVZ128274'   -------------------------------------------------------------------------------------------------------------------------------------------------------------------------------------------------------------------------------------------------------------------------------------------------------------------------------------------------------------------------------------------------------------------------------------------------------------------------------------------------------------------------------------------------------------------------------------------------------------------------------------------------------------------------------------------------------------------------------------------------------------------------------------------------------------------------------------------------------------------------------------------------------------------------------------------------------------------------------------------------------------------------------------------------------------------------------------------------------------------------------------------------------------------------------------------------------------------------------------------------------------------------------------------------------------------------------------------------------------------------------------------------------------------------------------------------------------------------------------------------------------------------------------------------------------------------------------------------------------------------------------------------------------------------------------------------------------------------------------------------------------------------------------------------------------------------------------------------------------------------------------------------------------------------------------------------------------------AACCCACCCCCTACTAAAAATTATCAATAACTCTTTTGTTGACCTCCCAGCGCCACCTAACCTCTCGTACCTGTGAAACTTTGGGTCCCTACTAGGGGCCTGTCTCATCGCACAGCTCCTGACCGGCCTTTTTCTTGCAATACACTACACCGCGGACACACTATCCGCATTCTCATCAGTGGCCCACATCTGCCGAGATGTAAACTACGGCTGAACCATACGAAATATCCACGCAAACGGAGCATCCTTTTTTTTCATCTGTATCTACATGCACATCGGACGTGGCATCTACTACGGATCATATATATATAAAGAAACTTGAAACATCGGAACCCTTCTCCTACTTCTCGTGATAGCAACAGCATTTGTAGGCTACGTTCTGCCG
'Cryptotriton_nasalis_KP886879_MVZ263836'   CGCCTTCTGAC--CTATAAACGTAGAAGGTCCTGCCTGCCCAGTGAC--CCCATTTAACGGCCGCGGTATTATGACCGTGC-AAAGGTAGCGTAATCACTTGTCTTTTAAATAAAGACCAGTATGAACGGCTAAACGAGGGCCTAACTGTCTCCCCAAGTCAGTCAGTGAAATTAATCTTCCCGTGCAGAAGCGGGAGTAAAAATATAAGACGAGAAGACCCTGTGGAGCTTATAAATTT-AAGCTA--CAACAC---------GTACGCACCA-GATTTTTGGTTGGGGCGACCATGAGGCAAAATA-AACCCTCAAGATTT-AAAACCAGAAGGACACTTCAAACTATGGTA---CACCCACACA-TTGACCCAACAC--TTGACTAACGAACCAAGTTACCCCAGGGATAACAGCGCAATCCTCTCACAGAGCCCCTATCGACGAGCGGGTTTACGACCTCGATGTTGGATCAGGACCCCCAAGCGGCGCAGCAGCTGT-CAAAGGTTCGTTTGTTCAACGATTAAAGTCCTACGTGATCTGAGTTCAGACCGGAGAAATCCAGGTCAGTTTCTATCTATAACCTATGCCTTTTTAGTACGAAAGGACCAAAAGGCGGGGACCAATAAAAAACTT-AAGTCCCACCA-ATAGTTTCTGAATGCAAATAAAGAAGCTCATGA-AAACCAACAAAGTCT-ATACGAC-TTATTAAGGTGGCAGAGCCCGGTAATTGTATGAGACCTAAGATCTCCC-TCCCGAGAGTTCAAATCTCTCCCATAAT--TATGAACGCCGCCCTAAAATATATAATTAACCCAATGCTTTACGTTATTCCAGTCCTACTGGCTGTAGCATTCTTAACCCTACTGGAACGAAAAGTGTTAGGATATATGCAACTTCGAAAAGGCCCAAACATCGTCGGCCCATCCGGTCTCCTACAACCAGTTGCAGACGGACTAAAACTATTCATCAAAGAGCCGGTTCGACCAGCAACCTCTTCTCAAACAATATTCCTCCTCACACCTACACTAGCCCTCACCATCTCACTACTAATCTGGGCCCCTCTCCCTCTCCCTAACACCTTCTCAAACTTGAACTTAGGTATTCTATTTATACTCGCCCTCTCAAGCCTCACCGTCTACTCTGTCTTAGGATCAGGATGAGCATCTAACTCAAAATACGCACTTATTGGTGCACTTCGAGCTGTCGCCCAAACAATCTCATATGAGGTGTCACTAGGACTAATCCTCCTATGCCTAATCTTACTGGTCGGAGGCTTTCTACTAATCAACTTTAATACCACACAAGAAAACATGTGACTCTTAGTCCCAGCATGACCGATGGCCATTATATGATTTACCTCTACCTTAGCGGAAACCAACCGAGCCCCATTTGACCTAACAGAAGGTGAATCAGAACTGGTCTCCGGCTTTAATGTAGAATATGCGGGAGGGCCCTTCGCCCTCTTCTTCTTGGCCGAATATGCAAACATTATCATAATAAACATACTGTCCACAATCCTCTTCCTAGGTACAACACTCCACCACCTCCAGCCAGACGTGTCAACACTAACCCTAATCATCAAGGCCTCCACCCTCACAATTATCTTTCTTTGGGTCCGCGCCTCATACCCCCGATTTCGATATGATCAGTTAATACACCTTGTATGAAAAAACTTTCTACCCATCACAATCGCACTAACCATGCTCCACCTATCCCTTCCAATTATAATGATGGGACTTCCATCCACACCGTAGGACGTGTGCCCGAAACT-CAGGGCTTACCTTGATGGGGTAAAACATAGGGGTTCAACCCCCCTCA----CCTCCTAAAAAAACAGGACTCGAACCCGCCCCTCAGAGATCAAAACTCTAAATGCAC-----------------------------------------------------------------------------------------------------------------------------------------------------------------------------------------------------------------------------------------------------------------------------------------------------------------------------------------------------------------------------------------------------
'Cryptotriton_sierraminensis_AF199128_MVZ160901'   -------------------------------------------------------------------------------------------------------------------------------------------------------------------------------------------------------------------------------------------------------------------------------------------------------------------------------------------------------------------------------------------------------------------------------------------------------------------------------------------------------------------------------------------------------------------------------------------------------------------------------------------------------------------------------------------------------------------------------------------------------------------------------------------------------------------------------------------------------------------------------------------------------------------------------------------------------------------------------------------------------------------------------------------------------------------------------------------------------------------------------------------------------------------------------------------------------------------------------------------------------------------------------------------------------------------------------------------------------------------------------------------------------------------------------------------------------------------------------------------------------------------------------------------------------------------------------------------------------------------------------------------------------------------------------------------------------------------------------------------------------------------------------------------------------------------------------------------------------------------------------------------------------------------------------------------------------------------AACCCACCCCCTACTAAAAATTATTAACAACTGTTTTATTGACTTCCCAGCACCACCCAACCTCTCATACCTGTGAAACTTTGGATCCCTACTAGGAGTCTGTCTTATTATACAACTCCTAACCGGCCTTTTTCTTGCAATACATTACACTGCAGACACACTGTCCGCATTCTCATCAGTGGCCCACATCTGCCGAGATGTAAATTACGGCTGAGCTATACGAAGCATCCACGCAAACGGGGCCTCCTTTTTCTTCATCTGTATCTACATACACATCGGACGCGGCATATATTACGGATCATACATGTATAAAGAAACTTGAAACATTGGAACCTTGCTCTTACTTCTTGT?ATAGCAACAGCATTTGTGGGCTACGTCTTACCA
'Cryptotriton_sierraminensis_AF199198_MVZ160907'   CGCCTTCTGAC--CTATAAACATAGAAGGTCCTGCCTGCCCAGTGAC--CATGTTCAACGGCCGCGGTATCATGACCGTGC-AAAGGTAGCGTAATCACTTGTCTTTTAAATAAAGACCAGTATGAACGGCTAAACGAGGACCTGACTGTCTCCCTAAGCTAGTCAGTGAAATTGATCTTCCCGTGCAGAAGCGGGAGTGAAAATATAAGACGAGAAGACCCTGTGGAGCTT-TAAATCC-GGACTA--CAACAT--------GGTACGCACTC-GATTTTTGGTTGGGGTGACCATGAGGCAAAATA-AACCCTCAAGACTTAAAAATCAGAAGGACACTTCAAACTAAGGCA---CACCCACGCA-TTGACCCAATAC--TTGACCAACGAACCAAGTTACCCCAGGGATAACAGCGCAATCCTCTCACAGAGCCCCTATCGACGAGAGGGTTTACGACCTCGATGTTGGATCAGGACCCCCAGACGGCGCAGCAGCTGT-CAAAGGTTCGTTTGTTCAACGATTAAAGTCCT------------------------------------------------------------------------------------------------------------------------------------------------------------------------------------------------------------------------------------------------------------------------------------------------------------------------------------------------------------------------------------------------------------------------------------------------------------------------------------------------------------------------------------------------------------------------------------------------------------------------------------------------------------------------------------------------------------------------------------------------------------------------------------------------------------------------------------------------------------------------------------------------------------------------------------------------------------------------------------------------------------------------------------------------------------------------------------------------------------------------------------------------------------------------------------------------------------------------------------------------------------------------------------------------------------------------------------------------------------------------------------------------------------AACCCACCCCCTACTAAAAATTATTAACAACTGTTTTATTGACTTCCCAGCACCACCCAACCTCTCATACCTGTGAAACTTTGGATCCCTACTAGGAGTCTGTCTTATTATACAACTCCTAACCGGCCTTTTTCTTGCAATACATTACACTGCAGACACACTGTCCGCATTCTCATCAGTGGCCCACATCTGCCGAGATGTAAATTACGGCTGAGCTATACGAAGCATCCACGCAAACGGGGCCTCCTTTTTCTTCATCTGTATCTACATACACATCGGACGCGGCATATATTACGGATCATACATGTATAAAGAAACTTGAAACATTGGAACCTTGCTCTTACTTCTTGT?ATAGCAACAGCATTTGTGGGCTACGTCTTACCA
'Cryptotriton_sp._MVZ_Herp_263575_KP886880_MVZ263575'   CGCCTTCTGAC--CTATAAACATAGAAGGTCCTGCCTGCCCAGTGAC--CCTGTTCAACGGCCGCGGTATCATGACCGTGC-AAAGGTAGCGTAATCACTTGTCTTTTAAATAAAGACCAGTATGAACGGCTAAACGAGGGCCTAACTGTCTCCCTAAGCCAGTCAGTGAAATTGATCTTCCCGTGCAGAAGCGGGAGTAAGAATATAAGACGAGAAGACCCTGTGGAGCTTACAAATCA-AAGCTA--CAACAC--------TATGTGTACTC-GATTTTTGGTTGGGGCGACCGTGAGGCAAAATA-AACCCTCAAGACCT-AAA--TAGAAGGACACTTCAAACTAAGG----ACACCAACGCA-TTGACCCAATAC--TTGACCAACGAACCAAGTTACCCCAGGGATAACAGCGCAATCCTCTCACAGAGCCCCTATCGACGAGCGGGTTTACGACCTCGATGTTGGATCAGGACCCCCAAGCGGCGCAGCAGCTGTCTAAAGGTTCGTTTGTTCAACGATTAAAGTCCTACGTGATCTGAGTTCAGACCGGAGAAATCCAGGTCAGTTTCTATCTATGACCTGTGCTTTTTCAGTACGAAAGGACCAAAAAGCAGGGACCAATAAAAAACTT-AAGTCCCATCA-ATGACTTCTGAATACAAATAAAGAAATCATGAA-AAACCAACAAAGTCT-ATACGAC-TTATTAAGGTGGCAGAGCCCGGTAA-TGTATAAGACCTAAGATCTTCT-TCCCGAGAGTTCAAATCTCTCCCATAAT--TATGAACACCGCCCTAAAATACATAATTAACCCCCTGCTTTACATCATCCCAGTCCTGTTAGCCGTCGCATTCTTAACCCTACTAGAACGAAAAGTGTTGGGGTATATGCAGCTTCGAAAAGGCCCAAATATTGTCGGCCCAACAGGCCTCTTACAGCCAATTGCGGACGGATTAAAACTATTTATCAAAGAACCGGTTCGCCCATCGACCTCTTCTCAAGCAATATTTCTCCTCACACCAACACTAGCCCTCGCCATCTCACTACTAATTTGAGTCCCCTTACCTCTCCCCAACACCCTCTCAAATTTAAACCTCAGCATTTTATTTATACTAGCCCTCTCCAGCCTTACCGTCTATTCTATCTTAGGCTCAGGCTGAGCATCAAATTCAAAATATGCACTCATCGGCGCACTTCGAGCAGTCGCCCAAACAATCTCATATGAGGTATCACTAGGACTGATCCTCTTATGCCTTATCTTATTAGCCGGAGGCTTTCTACTTATCAACTTTAACACTACACAAGAAAACATGTGACTTTTGATTCCAACATGACCTATAGCCATTATATGATTTACCTCTACCCTAGCAGAAACTAACCGGGCCCCATTTGACCTAACAGAAGGCGAATCAGAACTGGTCTCCGGCTTTAATGTAGAATATGCTGGCGGACCATTCGCCCTCTTCTTTTTAGCCGAATACGCAAATATCCTTATAATGAATACACTATCTGCAACCCTATTCCTAGGCACAACATTCCACCACCTCCAACCAGAAATATCAACACTAACTCTAATCACTAAAGCCTCCACCCTCACAATTATCTTTCTTTGAGTCCGCGCCTCCTATCCGCGATTTCGATATGATCAATTAATACACCTCGTGTGAAAAAGCTTTCTGCCCACCACAATTGCACTAACTATGCTCCATCTATCCCTCCCAATTATGACAACAGGACTCCCATCCACACCATAGGATGTGTGCCCGAAACT-CAGGGCTTACCTTGATGGGGTAAAATATAGGGCTTCAA-CCCCCTCA----CCTCCTAAAAAAACAGGACTCGAACCCGCCCCGTAGAGATCAAAACTCTAAATGCGCCTGC-------------------------------------------------------------------------------------------------------------------------------------------------------------------------------------------------------------------------------------------------------------------------------------------------------------------------------------------------------------------------------------------------
'Cryptotriton_veraepacis_AF199122_MVZ172709'   -------------------------------------------------------------------------------------------------------------------------------------------------------------------------------------------------------------------------------------------------------------------------------------------------------------------------------------------------------------------------------------------------------------------------------------------------------------------------------------------------------------------------------------------------------------------------------------------------------------------------------------------------------------------------------------------------------------------------------------------------------------------------------------------------------------------------------------------------------------------------------------------------------------------------------------------------------------------------------------------------------------------------------------------------------------------------------------------------------------------------------------------------------------------------------------------------------------------------------------------------------------------------------------------------------------------------------------------------------------------------------------------------------------------------------------------------------------------------------------------------------------------------------------------------------------------------------------------------------------------------------------------------------------------------------------------------------------------------------------------------------------------------------------------------------------------------------------------------------------------------------------------------------------------------------------------------------------------AACCCACCCCTTACTTAAAATCATTAACAACTCTTTTATTGATCTCCCAACCCCGTCCAACCTCTCATACCTATGAAACTTTGGATCCCTGCTAGGAGTTTGTCTTATTATACAACTCCTAACCGGCCTTTTTCTTGCAATACACTACACCGCAGATACACTATCCGCATTCTCATCAGTAGCCCACATCTGTCGGGATGTAAACTATGGCTGAACCATACGAAACATCCACGCAAATGGGGCCTCCTTTTTCTTCATCTGTATTTATATACACATCGGACGTGGCATTTATTACGGATCATACATATATAAAGAAACTTGAAACATTGGAACCTTGCTCCTACTTCTCGTGATAGCAACAGCATTTGTGGGCTACGTCTTACCA
'Cryptotriton_veraepacis_AF199124_MVZ167991'   -------------------------------------------------------------------------------------------------------------------------------------------------------------------------------------------------------------------------------------------------------------------------------------------------------------------------------------------------------------------------------------------------------------------------------------------------------------------------------------------------------------------------------------------------------------------------------------------------------------------------------------------------------------------------------------------------------------------------------------------------------------------------------------------------------------------------------------------------------------------------------------------------------------------------------------------------------------------------------------------------------------------------------------------------------------------------------------------------------------------------------------------------------------------------------------------------------------------------------------------------------------------------------------------------------------------------------------------------------------------------------------------------------------------------------------------------------------------------------------------------------------------------------------------------------------------------------------------------------------------------------------------------------------------------------------------------------------------------------------------------------------------------------------------------------------------------------------------------------------------------------------------------------------------------------------------------------------------AACCCACCCCTTACTTAAAATCATTAACAACTCTTTTATTGATCTCCCAACCCCATCCAACCTCTCATACCTATGAAACTTTGGATCCCTGCTAGGAGTTTGTCTTATTATACAACTCCTAACCGGCCTTTTTCTTGCAATACACTACACCGCAGATACACTATCCGCATTCTCATCAGTAGCCCACATCTGTCGGGATGTAAACTACGGCTGAACCATACGAAACATCCACGCAAATGGGGCCTCCTTTTTCTTCATCTGTATTTATATACACATCGGACGTGGCATTTATTACGGATCATACATATATAAAGAAACTTGAAACATTGGAACCTTGCTCCTACTTCTCGTGATAGCAACAGCATTTGTGGGCTACGTCTTACCA
'Cryptotriton_veraepacis_AF199125_UTAGAR59'   -------------------------------------------------------------------------------------------------------------------------------------------------------------------------------------------------------------------------------------------------------------------------------------------------------------------------------------------------------------------------------------------------------------------------------------------------------------------------------------------------------------------------------------------------------------------------------------------------------------------------------------------------------------------------------------------------------------------------------------------------------------------------------------------------------------------------------------------------------------------------------------------------------------------------------------------------------------------------------------------------------------------------------------------------------------------------------------------------------------------------------------------------------------------------------------------------------------------------------------------------------------------------------------------------------------------------------------------------------------------------------------------------------------------------------------------------------------------------------------------------------------------------------------------------------------------------------------------------------------------------------------------------------------------------------------------------------------------------------------------------------------------------------------------------------------------------------------------------------------------------------------------------------------------------------------------------------------------AACCCACCCCTTACTTAAAATCATTAACAACTCTTTTATTGATCTCCCAACCCCGTCCAACCTCTCATACCTATGAAACTTTGGATCCCTGCTAGGAGTTTGTCTTATTATACAACTCCTAACCGGCCTTTTTCTTGCAATACACTACACCGCAGATACACTATCCGCATTCTCATCAGTAGCCCACATCTGTCGGGATGTAAACTATGGCTGAACCATACGAAACATCCACGCAAATGGGGCCTCCTTTTTCTTCATCTGTATTTATATACACATCGGACGTGGCATTTATTACGGATCATACATATATAAAGAAACTTGAAACATTGGAACCTTGCTCCTACTTCTCGTGATAGCAACAGCATTTGTGGGCTACGTCTTACCA
'Cryptotriton_veraepacis_AF199126_UTAA51395'   -------------------------------------------------------------------------------------------------------------------------------------------------------------------------------------------------------------------------------------------------------------------------------------------------------------------------------------------------------------------------------------------------------------------------------------------------------------------------------------------------------------------------------------------------------------------------------------------------------------------------------------------------------------------------------------------------------------------------------------------------------------------------------------------------------------------------------------------------------------------------------------------------------------------------------------------------------------------------------------------------------------------------------------------------------------------------------------------------------------------------------------------------------------------------------------------------------------------------------------------------------------------------------------------------------------------------------------------------------------------------------------------------------------------------------------------------------------------------------------------------------------------------------------------------------------------------------------------------------------------------------------------------------------------------------------------------------------------------------------------------------------------------------------------------------------------------------------------------------------------------------------------------------------------------------------------------------------------AACCCACCCCTTACTTAAAATCATTAACAACTCTTTTATTGATCTCCCAACCCCATCCAACCTCTCATACCTATGAAACTTTGGATCCCTGCTAGGAGTTTGTCTTATTATACAACTCCTAACCGGCCTTTTTCTTGCAATACACTACACCGCAGATACACTATCCGCATTCTCATCAGTAGCCCACATCTGTCGGGATGTAAACTACGGCTGAACCATACGAAACATCCACGCAAATGGGGCCTCCTTTTTCTTCATCTGTATTTATATACACATCGGACGTGGCATTTATTACGGATCATACATATATAAAGAAACTTGAAACATTGGAACCTTGCTCCTACTTCTCGTGATAGCAACAGCATTTGTGGGCTACGTCTTACCA
'Cryptotriton_veraepacis_AF199127_UTAA51396'   -------------------------------------------------------------------------------------------------------------------------------------------------------------------------------------------------------------------------------------------------------------------------------------------------------------------------------------------------------------------------------------------------------------------------------------------------------------------------------------------------------------------------------------------------------------------------------------------------------------------------------------------------------------------------------------------------------------------------------------------------------------------------------------------------------------------------------------------------------------------------------------------------------------------------------------------------------------------------------------------------------------------------------------------------------------------------------------------------------------------------------------------------------------------------------------------------------------------------------------------------------------------------------------------------------------------------------------------------------------------------------------------------------------------------------------------------------------------------------------------------------------------------------------------------------------------------------------------------------------------------------------------------------------------------------------------------------------------------------------------------------------------------------------------------------------------------------------------------------------------------------------------------------------------------------------------------------------------AACCCACCCCTTACTTAAAATCATTAACAACTCTTTTATTGATCTCCCAACCCCATCCAACCTCTCATACCTATGAAACTTTGGATCCCTGCTAGGAGTTTGTCTTATTATACAACTCCTAACCGGCCTTTTTCTTGCAATACACTACACCGCAGATACACTATCCGCATTCTCATCAGTAGCCCACATCTGTCGGGATGTAAACTACGGCTGAACCATACGAAACATCCACGCAAATGGGGCCTCCTTTTTCTTCATCTGTATTTATATACACATCGGACGTGGCATTTATTACGGATCATACATATATAAAGAAACTTGAAACATTGGAACCTTGCTCCTACTTCTCGTGATAGCAACAGCATTTGTGGGCTACGTCTTACCA
'Cryptotriton_veraepacis_AF199197_MVZ215913'   CGCCTTCTGAC--CTATAAACATAGAAGGTCCTGCCTGCCCAGTGAC--CATGTTCAACGGCCGCGGTATCATGACCGTGC-AAAGGTAGCGTAATCACTTGTCTTTTAAATAAAGACCAGTATGAACGGCTAAACGAGGGCCTAACTGTCCCCCTAAACTAGTCAGTGAAATTGATCTTCCCGTGCAGAAGCGGGAGTAAAAATATAAGACGAGAAGACCCTGTGGAGCTTATAAATCC-AAGCTA--CAAACA--------TGTACGCACCC-GATTTTTGGTTGGGGCGACCATGAGGCAAAATG-ACCCCTCAAGACTT-AAAATCAGAAGGACACTTCAAACTAAGGCACACCACCCACGCA-TTGACCCAATAC--TTGACCAACGAACCAAGTTACCCCAGGGATAACAGCGCAATCCTCTCACAGAGCCCCTATCGACGAGAAGGTTTACGACCTCGATGTTGGATCAGGACTCCCAAGCGGCGCAGCAGCTGT-CAAAGGTTCGTTTGTTCAACGATTAAAGTCCT------------------------------------------------------------------------------------------------------------------------------------------------------------------------------------------------------------------------------------------------------------------------------------------------------------------------------------------------------------------------------------------------------------------------------------------------------------------------------------------------------------------------------------------------------------------------------------------------------------------------------------------------------------------------------------------------------------------------------------------------------------------------------------------------------------------------------------------------------------------------------------------------------------------------------------------------------------------------------------------------------------------------------------------------------------------------------------------------------------------------------------------------------------------------------------------------------------------------------------------------------------------------------------------------------------------------------------------------------------------------------------------------------------AACCCACCCCTTACTTAAAATCATTAACAACTCTTTTATTGATCTCCCAACCCCATCCAACCTCTCATACCTATGAAACTTTGGATCCCTGCTAGGAGTTTGTCTTATTATACAACTCCTAACCGGCCTTTTTCTTGCAATACACTACACCGCAGATACACTATCCGCATTCTCATCAGTAGCCCACATCTGTCGGGATGTAAACTACGGCTGAACCATACGAAACATCCACGCAAATGGGGCCTCCTTTTTCTTCATCTGTATTTATATACACATCGGACGTGGCATTTATTACGGATCATACATATATAAAGAAACTTGAAACATTGGAACCTTGCTCCTACTTCTCGTGATAGCAACAGCATTTGTGGGCTACGTCTTACCA
'Dendrotriton_rabbi_AF199232_UTAA51086'   CGCCTCTTGAA--ACCCAAACATAAAAGGTCTCGCCTGCCCAGTGA---TATATTCAACGGCCGCGGTATTATGACCGTGC-AAAGGTAGCGTAATCACTTGTCTCTTAAATAGGGACCAGTATGAACGGCGAAACGAGGGCCTGACTGTCTCACTAAATTAGTCAGTGAAATTGATCTCCCCGTGCAGAAGCGGGAATAATAATATAAGACGAGAAGACCCTGTGGAGCTT-AAAACAT-AAGCTA--ATATATA---CATAGCATAGCAGCC-CGTTTTAGGTTGGGGCGACCAAGAGGTAAAATA-AACCCTCAGGATTA-CAAGCAAGAAGGACACTTCCAATAAATAGT-ATTACTAATATT-TTGACCCAATAATCTTGATCAACGAACTAAGTTACCCCAGGGATAACAGCGCAATCCTCTCATAGAGCCCCTATCGACGAGCGGGTTTACGACCTCGATGTTGGATCAGGACCCCCAAATGGCGCAACCGCTAT-TTAAGGTTCGTTTGTTCAACGATTAAAGTCCT------------------------------------------------------------------------------------------------------------------------------------------------------------------------------------------------------------------------------------------------------------------------------------------------------------------------------------------------------------------------------------------------------------------------------------------------------------------------------------------------------------------------------------------------------------------------------------------------------------------------------------------------------------------------------------------------------------------------------------------------------------------------------------------------------------------------------------------------------------------------------------------------------------------------------------------------------------------------------------------------------------------------------------------------------------------------------------------------------------------------------------------------------------------------------------------------------------------------------------------------------------------------------------------------------------------------------------------------------------------------------------------------------------AACCCCTCCGCTGTTTAAAATTATTAATAGCTCATTTATTGACCTCCCCACACCACCAAATATTTCATACCTTTGAAATTTTGGCTCCTTATTAGGAGTATGTCTTATCTCACAAATCCTCACGGGGCTCTTCCTGGCAATACACTACACTGCAGATACAGCCTCCGCATTCTCATCCGTCGCCCACATCTGCCGAGATGTTAATTATGGCTGAATAATACGAAATATTCACGCCAACGGGGCCTCCTTTTTCTTCATCTGCTTGTATATACACATCGGCCGAGGAATTTACTACGGCTCATTTATGTGGAAAGAGACCTGAAATATCGGAGTTATTCTTCTTCTCCTTGTCATAGCAACAGCATTTGTGGGGTATGTCCTTCCA
'Dendrotriton_sanctibarbarus_KP886884_MVZ263842'   CGCCTTTTGAA--ATTTAAATATAAAAGGTCTCGCCTGCCCCAGTGA--TATATTCAACGGCCGCGGTATAATGACCGTGCAAAAGGTAGCGTAATCACTTGTCTCTTAAATAGGGACCAGTATGAACGGCGAAACGAGGGCCTAACTGTCTCACTAAATTAGTCAGTGAAATTGATTTTCCCGTGCAGAAGCGGAAATAATAATATAAGACGAGAAGACCCTGTGGAGCTT-TAAACCC-AAACTA--GTATATA---CATAACATAGTAACC-CGTTTTAGGTTGGGGCGACCAAGAGGTAAAACA-AACCCTCAAGACTA-CAAATAAGAAGGACACTTCCAATAAATAGT-ATCACTAATAT--TTGACCCAATAATTTTGATCAACGAACTAAGTTACCCCAGGGATAACAGCGCAATCCTCTCATAGAGCCCATATCGACGAGCGGGTTTACGACCTCGATGTTGGATCAGGACCCCCAAGCGGCGCAACCGCTGT-TCTAGGTTCGTTTGTTCAACGATTAAAGTCCTACGTGATCTGAGTTCAGACCGGAGTAATCCAGGTCAGTTTCTATCTATAAACAG-ATTTTTCCAGTACGAAAGGACCGAAAAACCAAGGCCTATAAAATATTT-AAGCCTTCTTA-ACAGCTTTTGAACACAACTAAAAAAGTTTGCTAAGAGAAATTAGAGTCT-ATACGACTTTATTAGGGTGGCAGAGCCTGGTAATTGCAAAAGACTTAAGCCCTTAA-TACCGAGAGTTCAAATCCCTCCCTTAAT--TATGACCCCCATCCTAAAAACATTAATCAACCCCTTAATATATATTATCCCTATTTTATTAGCCGTAGCGTTTCTCACCCTCCTAGAACGCAAATTTTTAGGATATATACAGCTCCGAAAAGGACCTAATATAGTAGGCCCTACCGGGCTCTTACAACCAATTGCAGACGGAGTAAAATTATTTACTAAAGAGCCCGTACGGCCCTCAACATCCTCACAAAACATATTTCTTTTTATACCTGCCATAGCTTTATCCATAGCGCTTCTCATTTGAATCCCCCTTCCCTTCCCTAATACCCTATCAACCCTCAACCTCGGCATCCTATTTATGCTTGCCCTCTCAAGCTTAACTGTATATTCAATTTTAGGCTCAGGATGAGCATCAAACTCAAAATATGCCCTAATTGGAGCATTACGAGCAGTAGCCCAGACAATCTCATATGAAGTTGCACTAGGACTTATTCTATTATGTCTGGTATTAATAACCGGAGGATTTTTATTATTAAATTTTAATACAGCACAAGAAAAACTATGATTTTTAATTCCAACATGACCGATAGCTAGCATATGATTTGT------------------------------------------------------------------------------------------------------------------------------------------------------------------------------------------------------------------------------------------------------------------------------------------------------------------------------------------------------------------------------------------------------------------------------------------------------------------------------------------------------------------------------------------------------------------------------------------------------------------------------------------------------------------------------------------------------------------------------------------------------------------------------------------------------------------------------------------------------------------------------------------------------------------------------------------------
'Nototriton_abscondens_AF199131_MVZ203743'   -------------------------------------------------------------------------------------------------------------------------------------------------------------------------------------------------------------------------------------------------------------------------------------------------------------------------------------------------------------------------------------------------------------------------------------------------------------------------------------------------------------------------------------------------------------------------------------------------------------------------------------------------------------------------------------------------------------------------------------------------------------------------------------------------------------------------------------------------------------------------------------------------------------------------------------------------------------------------------------------------------------------------------------------------------------------------------------------------------------------------------------------------------------------------------------------------------------------------------------------------------------------------------------------------------------------------------------------------------------------------------------------------------------------------------------------------------------------------------------------------------------------------------------------------------------------------------------------------------------------------------------------------------------------------------------------------------------------------------------------------------------------------------------------------------------------------------------------------------------------------------------------------------------------------------------------------------------------AACACATCCAATACTTAAAATTATTAATAACTCCTTTATTGACTTACCAACACCATCAAACCTATCATATTTATGAAACTTCGGCTCTTTATTAGGAATCTGCCTCATTGCACAAATCTTAACAGGACTATTTTTATCCATACACTACACAGCAGACACAACCTCTGCATTCTCATCAATTGCACACATCTGTCGAGATGTTAATTACGGCTGAATAGTCCGAAATATTCACACAAACGGAGCCTCATTCTTTTTTATCTGTATTTATCTACACATTGGACGAGGAATTTATTATGGCTCTTTCATATATAAAGAAACATGAAACATTGGAGTAGTACTCCTACTCCTAGTTATAGCCACAGCATTTGTTGGATATGTCCTACCA
'Nototriton_abscondens_AF199132_MVZ181351'   -------------------------------------------------------------------------------------------------------------------------------------------------------------------------------------------------------------------------------------------------------------------------------------------------------------------------------------------------------------------------------------------------------------------------------------------------------------------------------------------------------------------------------------------------------------------------------------------------------------------------------------------------------------------------------------------------------------------------------------------------------------------------------------------------------------------------------------------------------------------------------------------------------------------------------------------------------------------------------------------------------------------------------------------------------------------------------------------------------------------------------------------------------------------------------------------------------------------------------------------------------------------------------------------------------------------------------------------------------------------------------------------------------------------------------------------------------------------------------------------------------------------------------------------------------------------------------------------------------------------------------------------------------------------------------------------------------------------------------------------------------------------------------------------------------------------------------------------------------------------------------------------------------------------------------------------------------------------AACACATCCAATACTTAAAATTATTAATAACTCCTTTATTGACTTACCAACACCATCAAACCTATCATATTTATGAAACTTCGGCTCTTTATTAGGAATCTGCCTCATTGCACAAATCTTAACAGGACTATTTTTATCCATACACTACACAGCAGACACAACCTCTGCATTCTCATCAATTGCACACATCTGTCGAGATGTTAATTACGGCTGAATAGTCCGAAATATTCACACAAACGGAGCCTCATTCTTTTTTATCTGTATTTATCTACACATTGGACGAGGAATTTATTATGGCTCTTTCATATATAAAGAAACATGAAACATTGGAGTAGTACTCCTACTCCTAGTTATAGCCACAGCATTTGTTGGATATGTCCTACCA
'Nototriton_abscondens_AF199133_MVZ194884'   -------------------------------------------------------------------------------------------------------------------------------------------------------------------------------------------------------------------------------------------------------------------------------------------------------------------------------------------------------------------------------------------------------------------------------------------------------------------------------------------------------------------------------------------------------------------------------------------------------------------------------------------------------------------------------------------------------------------------------------------------------------------------------------------------------------------------------------------------------------------------------------------------------------------------------------------------------------------------------------------------------------------------------------------------------------------------------------------------------------------------------------------------------------------------------------------------------------------------------------------------------------------------------------------------------------------------------------------------------------------------------------------------------------------------------------------------------------------------------------------------------------------------------------------------------------------------------------------------------------------------------------------------------------------------------------------------------------------------------------------------------------------------------------------------------------------------------------------------------------------------------------------------------------------------------------------------------------------AACACATCCAATACTTAAAATTATTAATAACTCCTTTATTGACTTACCAACACCATCAAACCTATCATATTTATGAAACTTCGGCTCTTTATTAGGAATCTGCCTCATTACACAAATCTTAACAGGACTATTTTTATCCATACACTACACAGCAGACACAACCTCTGCATTCTCATCAATTGCACACATCTGTCGAGATGTTAATTACGGCTGAATAGTCCGAAATATTCACACAAACGGAGCCTCATTCTTTTTCATCTGTATTTATCTACACATTGGACGAGGAATTTATTATGGCTCCTTCATATATAAAGAAACATGAAACATTGGAGTAGTACTCCTACTCCTAGTTATAGCCACAGCATTTGTTGGATATGTCCTACCA
'Nototriton_abscondens_AF199134_MVZ194867'   -------------------------------------------------------------------------------------------------------------------------------------------------------------------------------------------------------------------------------------------------------------------------------------------------------------------------------------------------------------------------------------------------------------------------------------------------------------------------------------------------------------------------------------------------------------------------------------------------------------------------------------------------------------------------------------------------------------------------------------------------------------------------------------------------------------------------------------------------------------------------------------------------------------------------------------------------------------------------------------------------------------------------------------------------------------------------------------------------------------------------------------------------------------------------------------------------------------------------------------------------------------------------------------------------------------------------------------------------------------------------------------------------------------------------------------------------------------------------------------------------------------------------------------------------------------------------------------------------------------------------------------------------------------------------------------------------------------------------------------------------------------------------------------------------------------------------------------------------------------------------------------------------------------------------------------------------------------------AACACATCCAATACTTAAAATTATTAATAACTCCTTTATTGACTTACCAACACCATCAAACCTATCATATTTATGAAACTTCGGCTCTTTATTAGGAATCTGCCTCATTACACAAATCTTAACAGGACTATTTTTATCCATACACTACACAGCAGACACAACCTCTGCATTCTCATCAATTGCACACATCTGTCGAGATGTTAATTACGGCTGAATAGTCCGAAATATTCACACAAACGGAGCCTCATTCTTTTTCATCTGTATTTATCTACACATTGGACGAGGAATTTATTATGGCTCCTTCATATATAAAGAAACATGAAACATTGGAGTAGTACTCCTACTCCTAGTTATAGCCACAGCATTTGTTGGATATGTCCTACCA
'Nototriton_abscondens_AF199199_UCR12071'   CGCCTTTTGAA--TTTTTAACATAAAAGGTCCTGCCTGCCCAGTGAC--TTTGTTCAACGGCCGCGGTATTATGACCGTGC-AAAGGTAGCGTAATCACTTGTCTTTTAAATAAAGACCAGTATGAACGGCAAAACGAGGGCCTAACTGTCTCACTAGATCAGTCAGTGAAATTAATCTTCCAGTGCAGAAACTGGAATATATATATAAGACGAGAAGACCCTGTGGAGCTT-TAAACCT-AAGCTA--ATATAT--AATA-ATTATAGCACCA-GGTTTTAGGTTGGGGCGACCACCAGAAAAAATA-AACTCTTAAGATA--TTAACAAGAAGGACACTTCAAACAAATGGT-AATACTAACACA-TTGACCCAATAT--TTGATCAACGAACCAAGTTACCCCAGGGATAACAGCGCAATCCACTCACAGAGCCCATATCGACGAGCGGGTTTACGACCTCGATGTTGGATCAGGACCACCTAATGGTGCAACAACTAT-TAAAGGTTCGTTTGTTCAACGATTAAAGTCCT------------------------------------------------------------------------------------------------------------------------------------------------------------------------------------------------------------------------------------------------------------------------------------------------------------------------------------------------------------------------------------------------------------------------------------------------------------------------------------------------------------------------------------------------------------------------------------------------------------------------------------------------------------------------------------------------------------------------------------------------------------------------------------------------------------------------------------------------------------------------------------------------------------------------------------------------------------------------------------------------------------------------------------------------------------------------------------------------------------------------------------------------------------------------------------------------------------------------------------------------------------------------------------------------------------------------------------------------------------------------------------------------------------AACACATCCAATACTTAAAATTATTAATAACTCCTTTATTGACTTACCAACACCATCAAACCTATCATATTTATGAAACTTCGGCTCTTTATTAGGAATCTGCCTCATTGCACAAATCTTAACAGGACTATTTTTATCCATACACTACACAGCAGACACAACCTCTGCATTCTCATCAATTGCACACATCTGTCGAGATGTTAATTACGGCTGAATAGTCCGAAATATTCACACAAACGGAGCCTCATTCTTTTTTATCTGTATTTATCTACACATTGGACGAGGAATTTATTATGGCTCTTTCATATATAAAGAAACATGAAACATTGGAGTAGTACTCCTACTCCTAGTTATAGCCACAGCATTTGTTGGATATGTCCTACCA
'Nototriton_barbouri_AF199137_USNM497552'   -------------------------------------------------------------------------------------------------------------------------------------------------------------------------------------------------------------------------------------------------------------------------------------------------------------------------------------------------------------------------------------------------------------------------------------------------------------------------------------------------------------------------------------------------------------------------------------------------------------------------------------------------------------------------------------------------------------------------------------------------------------------------------------------------------------------------------------------------------------------------------------------------------------------------------------------------------------------------------------------------------------------------------------------------------------------------------------------------------------------------------------------------------------------------------------------------------------------------------------------------------------------------------------------------------------------------------------------------------------------------------------------------------------------------------------------------------------------------------------------------------------------------------------------------------------------------------------------------------------------------------------------------------------------------------------------------------------------------------------------------------------------------------------------------------------------------------------------------------------------------------------------------------------------------------------------------------------------AACGCATCCACTACTCAAAATTATTAATAATTCCTTTATTGACTTGCCAACCCCATCAAACTTATCATATCTATGAAATTTCGGCTCCTTACTAGGAGTTTGTCTCATTACACAAATCTTAACAGGGCTATTTTTGGCTATACACTATACAGCAGACACAACCTCCGCATTCTCATCAGTCGCACACATTTGCCGAGACGTTAATTACGGCTGAATAATCCGAAATATTCACACAAACGGGGCCTCATTCTTTTTTATCTGTATTTATCTACATATCGGACGAGGAATTTACTATGGCTCCTTCATATATAAAGAGACCTGGAACATTGGAGTAATACTCTTACTATTAATTATAGCCACAGCATTCGTAGGATATGTTCTACCA
'Nototriton_barbouri_AF199138_USNM509333'   -------------------------------------------------------------------------------------------------------------------------------------------------------------------------------------------------------------------------------------------------------------------------------------------------------------------------------------------------------------------------------------------------------------------------------------------------------------------------------------------------------------------------------------------------------------------------------------------------------------------------------------------------------------------------------------------------------------------------------------------------------------------------------------------------------------------------------------------------------------------------------------------------------------------------------------------------------------------------------------------------------------------------------------------------------------------------------------------------------------------------------------------------------------------------------------------------------------------------------------------------------------------------------------------------------------------------------------------------------------------------------------------------------------------------------------------------------------------------------------------------------------------------------------------------------------------------------------------------------------------------------------------------------------------------------------------------------------------------------------------------------------------------------------------------------------------------------------------------------------------------------------------------------------------------------------------------------------------AACGCACCCACTGCTCAAAATTATTAATAACTCCTTTATTGACTTACCAACACCATCAAACTTATCATATTTATGAAATTTCGGCTCCTTGCTAGGAGCTTGTCTTATTACACAAATTTTAACAGGACTATTTTTGGCTATACACTATACAGCAGACACAACCTCCGCATTCTCATCAGTCGCACACATCTGCCGAGACGTTAATTACGGCTGAATAATCCGAAATATTCACACAAACGGAGCCTCATTCTTTTTTATCTGTATTTATCTACATATCGGACGAGGTATCTACTACGGTTCCTTCATATATAATGAGACCTGGAATATTGGAGTAATACTCTTACTATTGACTATAGCCACAGCATTCGTAGGATATGTTCTACCA
'Nototriton_barbouri_AF199201_USNM339712'   CGCCTTTTGAC--TTCTCAACATAAAAGGTCCTGCCTGCCCAGTGAC--CCTGTTCAACGGCCGCGGTATTATGACCGTGC-AAAGGTAGCGTAATCACTTGTCTTTTAAATAAAGACCAGTATGAACGGCAAAACGAGGGCCTAACTGTCTCACTAGACCAGTCAGTGAAATTAATCTTCCAGTGCAGAAGCTGAAATATTTATATAAGACGAGAAGACCCTGTGGAGCTT-CAAACCTCAAGCTA--ATATAA--ATTATACTTTAGCACTC-GGTTTTAGGTTGGGGCGACCATAAGAAAAAATA-AACTCTTAAGACA--TTAACAAGAAGGACACTTCGAATAAATAAT-AACATTAATACA-TTGACCCAATAT--TTGATCAACGAACCAAGTTACCCCAGGGATAACAGCGCAATCCACTCACAGAGCCCATATCGACGAGCGGGTTTACGACCTCGATGTTGGATCAGGACCCCCTAATGGTGCAACAACTAT-TGAAGGTTCGTTTGTTCAACGATTAAAGTCCT------------------------------------------------------------------------------------------------------------------------------------------------------------------------------------------------------------------------------------------------------------------------------------------------------------------------------------------------------------------------------------------------------------------------------------------------------------------------------------------------------------------------------------------------------------------------------------------------------------------------------------------------------------------------------------------------------------------------------------------------------------------------------------------------------------------------------------------------------------------------------------------------------------------------------------------------------------------------------------------------------------------------------------------------------------------------------------------------------------------------------------------------------------------------------------------------------------------------------------------------------------------------------------------------------------------------------------------------------------------------------------------------------------AACGCATCCACTACTCAAAATTATTAATAATTCCTTTATTGACTTGCCAACCCCATCAAACTTATCATATCTATGAAATTTCGGCTCCTTACTAGGAGTTTGTCTCATTACACAAATCTTAACAGGGCTATTTTTGGCTATACACTATACAGCAGACACAACCTCCGCATTCTCATCAGTCGCACACATTTGCCGAGACGTTAATTACGGCTGAATAATCCGAAATATTCACACAAACGGGGCCTCATTCTTTTTTATCTGTATTTATCTACATATCGGACGAGGAATTTACTATGGCTCCTTCATATATAAAGAGACCTGGAACATTGGAGTAATACTCTTACTATTAATTATAGCCACAGCATTCGTAGGATATGTTCTACCA
'Nototriton_brodiei_AF199202_UTAA51490'   CGCCTTTTGAC--TTCTCAACATAAAAGGTCCTGCCTGCCCAGTGAC--TCTGTTCAACGGCCGCGGTATTATGACCGTGC-AAAGGTAGCGTAATCACTTGTCTTTTAAATAAAGACCAGTATGAACGGCAAAACGAGAGCCTAACTGTCTCACTAGACCAGTCAGTGAAATTAATCTTCCAGTGCAGAAGCTGAAATATTTATATAAGACGAGAAGACCCTGTGGAGCTT-GAAACCTCAAGCTA--ATATAA--ATTATATTTTAGCACTC-GGTTTTAGGTTGGGGCGACCATAAGAAAAAATA-AACTCTTAAGACA--CTAACAAGAGGGACACTTCGAATAAATAAT-AATATTAATACA-TTGACCCAATAT--TTGATCAACGAACCAAGTTACCCCAGGGATAACAGCGCAATCCACTCACAGAGCCCATATCGACGAGCGGGTTTACGACCTCGATGTTGGATCAGGACCCCCTAATGGTGCAACAACTAT-TGAAGGTTCGTTTGTTCAACGATTAAAGTCCT------------------------------------------------------------------------------------------------------------------------------------------------------------------------------------------------------------------------------------------------------------------------------------------------------------------------------------------------------------------------------------------------------------------------------------------------------------------------------------------------------------------------------------------------------------------------------------------------------------------------------------------------------------------------------------------------------------------------------------------------------------------------------------------------------------------------------------------------------------------------------------------------------------------------------------------------------------------------------------------------------------------------------------------------------------------------------------------------------------------------------------------------------------------------------------------------------------------------------------------------------------------------------------------------------------------------------------------------------------------------------------------------------------AACGCACCCACTACTCAAAATTATTAATAATTCCTTTATTGATTTACCAACACCATCAAACTTATCATATTTATGAAATTTCGGCTCCTTACTAGGAATTTGTCTTATTACACAAATCTTAACAGGACTATTTTTAGCTATACACTATACAGCAGACACAACCTCCGCATTCTCATCAGTCGCACACATTTGCCGAGACGTTAATCATGGCTGAATAATCCGAAATATTCACACAAACGGAGCCTCATTCTTTTTTATCTGTATTTACCTTCATATTGGACGAGGAATCTACTATGGTTCCTTCATATATAAAGAAACCTGGAACATCGGGGTAATACTCTTACTACTAATCATAGCCACAGCATTCGTAGGATATGTTCTACCA
'Nototriton_brodiei_KP886882_MVZ258035'   TCGCCTTTGAC--TTCTCAACATAAAAGGTCCTGCCTGCCCAGTGAC--TCTGTTCAACGGCCGCGGTATTATGACCGTGC-AAAGGTAGCGTAATCACTTGTCTTTTAAATAAAGACCAGTATGAACGGCAAAACGAGAGCCTAACTGTCTCACTAGACCAGTCAGTGAAATTAATCTTCCAGTGCAGAAGCTGAAATATTTATATAAGACGAGAAGACCCTGTGGAGCTT-GAAACCTCAAGCTA--ATATAA--ATTATATTTTAGCACTC-GGTTTTAGGTTGGGGCGACCATAAGAAAAAATA-AACTCTTAAGACA--CTAACAAGAGGGACACTTCGAATAAATAAT-AATATTAATACA-TTGACCCAATAT--TTGATCAACGAACCAAGTTACCCCAGGGATAACAGCGCAATCCACTCACAGAGCCCATATCGACGAGCGGGTTTACGACCTCGATGTTGGATCAGGACCCCCTAATGGTGCAACAACTAT-TGAAGGTTCGTTTGTTCAACGATTAAAGTCCTACGTGATCTGAGTTCAGACCGGAGTAATCCAGGTCAGTTTCTATCTATAAAAAA-GCTTTCCTAGTACGAAAGGACCGGAAAGCTAAGGCCCATAAAAATCTC-AAGCCTTCTCA-ACAACCTCTGAAAACAAATAAAGAAGTTGAATGAGAAAAAATAAAGTCT-ATACGAC-TTATTAAGGTGGCAGAGCCCGGTAATTGCAAAAGACCTAAAACCTTAG--CTCGAGAGTTCAAATCCCTCCCTTAAT--TATGAATATTTTATTAAAATATACAATTAACCCTCTATTATATATAATACCGGTACTACTGGCTGTAGCCTTCCTTACACTCCTAGAACGGAAAGTTCTGGGATATATACAACTTCGAAAAGGACCAAATATTGTAGGACCAACAGGCCTACTGCAACCAATTGCAGACGGACTGAAACTTTTTATTAAAGAACCAGTACGACCATCAACATCCTCCCAAACAATATTTTTATTTATACCAACAATAGCTCTCACCCTATCACTTCTAATCTGAGTCCCCCTCCCCCTCCCAAACACACTATCAAACTTAAACCTAGGAATCCTGTTTATACTCGCAATTTCTAGCCTAACTGTATATTCAATTCTTGGCTCAGGCTGAGCTTCAAACTCAAAATATGCACTAGTAGGTGCACTACGAGCAGTAGCCCAAACAATCTCTTATGAAGTAACACTAGGACTAATTTTATTATGTTTAATCTTAATGACTGGAGGATTTCTTTTATTAAATTTTAGTACAGCACAAGAAAACATATGATTTTTAATTCCTGCATGACCTATAGCCTGAATATGATTTACATCAACCCTAGCAGAAACAAACCGAGCACCATTCGATCTAACAGAAGGAGAATCTGAGCTAGTATCCGGCTTCAACGTAGAATATGCCGGAGGCCCATTCGCCTTATTTTTTCTAGCAGAATATACAAATATCCTAATAATAAATACCCTCTCAACAATTTTATTCCTTGGCACAACATTTCATCATACACAACCAGAATTATCAACCACATATATAATTACAAAGGCTACTGCCCTAACAATCCTATTTTTATGAGTACGCGCCTCATACCCACGCTTCCGATATGATCAACTAATACACTTAGTATGAAAAAATTTTTTACCAATTACAATTGCAATAACCCTTCTACACATTTCTCTGCCAATCATAATAATAGGACTACCATCAACCCCATAGGACGTGTGCCCGAAAGA-CAGGGCTTACCTTGATAGGGTAACGCATAGAGGTTCAAACCCTCTCA----TCTCCTAAAAAATTAGGACTCGAACCTACCCCGCAGAGATCAAAACTCCAAGTGCACCCA--------------------------------------------------------------------------------------------------------------------------------------------------------------------------------------------------------------------------------------------------------------------------------------------------------------------------------------------------------------------------------------------------
'Nototriton_gamezi_AF199200_MVZ207122'   CGCCTTTTGAA--TTTTTAACATAAAAGGTCCTGCCTGCCCAGTGAC--TTTGTTCAACGGCCGCGGTATTATGACCGTGC-AAAGGTAGCGTAATCACTTGTCTTTTAAATAAAGACCAGTATGAACGGCAAAACGAGGGCCTAACTGTCTCACTAGATCAGTCAGTGAAATTAATCTTCCAGTGCAGAGACTGGGATATACATATAAGACGAGAAGACCCTGTGGAGCTT-TAAACCT-AAACTA--ATATAT--AATATACCATAGCACCA-GGTTTTAGGTTGGGGCGACCATAAGAAAAAATA-AACTCTTAAGATA--TTAACAAGAAGGACACTTCAAACAAATAGT-AATACTAACACA-TTGACCCAATAT--TTGATCAACGAACCAAGTTACCCCAGGGATAACAGCGCAATCCACTCACAGAGCCCATATCGACGAGCGGGTTTACGACCTCGATGTTGGATCAGGACCACCTAATGGTGCAACAACTAT-TAAAGGTTCGTTTGTTCAACGATTAAAGTCCT------------------------------------------------------------------------------------------------------------------------------------------------------------------------------------------------------------------------------------------------------------------------------------------------------------------------------------------------------------------------------------------------------------------------------------------------------------------------------------------------------------------------------------------------------------------------------------------------------------------------------------------------------------------------------------------------------------------------------------------------------------------------------------------------------------------------------------------------------------------------------------------------------------------------------------------------------------------------------------------------------------------------------------------------------------------------------------------------------------------------------------------------------------------------------------------------------------------------------------------------------------------------------------------------------------------------------------------------------------------------------------------------------------AACACATCCAATACTTAAAATTATTAATAACTCCTTTATCGATTTGCCAACACCATCAAACCTATCATATTTATGAAACTTCGGCTCTCTATTAGGAATCTGCCTCATTGCACAAATCTTAACAGGACTATTTTTATCCATACATTACACAGCAGACACAACCTCTGCATTCTCATCAGTTGCACACATCTGTCGAGATGTTAATTACGGCTGAATAGTCCGAAATATTCACACAAACGGAGCCTCATTCTTTTTCATCTGTATTTATCTACACATTGGACGAGGAATTTATTATGGCTCCTTCATATATAAAGAAACATGAAACATCGGAGTAGTACTCCTACTCCTAGTTATAGCCACAGCATTTGTTGGATATGTCCTACCA
'Nototriton_guanacaste_AF199203_MVZ207106'   CGCCTTTTGAA--TTTTTAACATGAAAGGTCCTGCCTGCCCAGTGAC--TTTGTTCAACGGCCGCGGTATTATGACCGTGC-AAAGGTAGCGTAATCACTTGTCTTTTAAATAAAGACCAGTATGAACGGCAAAACGAGGGCCTAACTGTCTCACTAGATCAGTCAGTGAAATTAATCTCCCAGTGCAGAAGCTGGAATATATGTATAAGACGAGAAGACCCTGTGGAGCTT-TAAACCT-AAGCTA--ATATAT--AATATACCATAGCACCA-GGTTTTAGGTTGGGGCGACCACAAGAAAAAATA-AACTCTTAAGATA--TTAACAAGAAGGACACTTCAAACAAATGGT-AATACTAACACA-TTGACCCAATAT--TTGATCAACGAACCAAGTTACCCCAGGGATAACAGCGCAATCCACTCACAGAGCCCATATCGACGAGCGGGTTTACGACCTCGATGTTGGATCAGGACCACCTAATGGTGCAACAACTAT-TAAAGGTTCGTTTGTTCAACGATTAAAGTCCT------------------------------------------------------------------------------------------------------------------------------------------------------------------------------------------------------------------------------------------------------------------------------------------------------------------------------------------------------------------------------------------------------------------------------------------------------------------------------------------------------------------------------------------------------------------------------------------------------------------------------------------------------------------------------------------------------------------------------------------------------------------------------------------------------------------------------------------------------------------------------------------------------------------------------------------------------------------------------------------------------------------------------------------------------------------------------------------------------------------------------------------------------------------------------------------------------------------------------------------------------------------------------------------------------------------------------------------------------------------------------------------------------------AACACATCCGCTACTTAAAATTATTAATAATTCCTTTATTGACTTACCAACACCATCAAACCTGTCATATTTATGAAACTTCGGCTCTCTACTAGGAATCTGCCTCATTGCACAAATCTTAACAGGACTATTTTTATCTATACATTACACAGCAGACACAGCCTCTGCATTCTCATCAATTGCACACATCTGTCGAGATGTTAATTATGGCTGAATAATCCGAAATATTCACACAAACGGAGCCTCATTCTTTTTCATCTGTATTTATCTACACATTGGACGAGGAATTTATTATGGCTCCTTCATATATAAAGAAACATGAAACATCGGAGTAGTACTCCTCCTCCTAGTCATAGCCACAGCATTTGTTGGATATGTCCTACCA
'Nototriton_lignicola_AF199142_USNM497550'   -------------------------------------------------------------------------------------------------------------------------------------------------------------------------------------------------------------------------------------------------------------------------------------------------------------------------------------------------------------------------------------------------------------------------------------------------------------------------------------------------------------------------------------------------------------------------------------------------------------------------------------------------------------------------------------------------------------------------------------------------------------------------------------------------------------------------------------------------------------------------------------------------------------------------------------------------------------------------------------------------------------------------------------------------------------------------------------------------------------------------------------------------------------------------------------------------------------------------------------------------------------------------------------------------------------------------------------------------------------------------------------------------------------------------------------------------------------------------------------------------------------------------------------------------------------------------------------------------------------------------------------------------------------------------------------------------------------------------------------------------------------------------------------------------------------------------------------------------------------------------------------------------------------------------------------------------------------------AACGCACCCACTACTCAAAATTATTAATAATTCCTTTATTGACCTGCCAGCACCATCAAACTTATCATATTTATGAAATTTTGGCTCCTTACTAGGGATTTGTCTTATTACACAAATCTTAACAGGACTATTTTTAGCCATACATTATACAGCAGACACAACTTCTGCATTCTCATCAATTGCGCACATCTGTCGAGACGTTAATTATGGTTGAATAGTCCGAAATATTCACACAAACGGAGCCTCATTCTTTTTTATCTGTATTTATCTTCATGTCGGACGAGGCATCTATTATGGCTCATTCATATACAAGGAAACTTGAAACATCGGAGTAGTACTCCTACTATTAGTTATAGCCACAGCATTCGTCGGATATGTTCTACCA
'Nototriton_lignicola_AF199204_USNM497540'   CGCCTTTTGAC--TTTTAAACATAAAAGGTCCTGCCTGCCCAGTGAC--CCTGTTCAACGGCCGCGGTATTATGACCGTGC-AAAGGTAGCGTAATCACTTGTCTTTTAAATAAAGACCAGTATGAACGGCAAAACGAGGGCCTAACTGTCTCACTAGACCCGTCAGTGAAATTAATATTTCAGTGCAGAAGCTGAAATACTTATATAAGACGAGAAGACCCTGTGGAGCTT-TAAACCT-AAGCTA--ATATAA--ATTATATTATGGCACCC-GGTTTTAGGTTGGGGCGACCATAAGAAAAAACA-AACTCTTAAGACA--CCAACAAGAAGGACACTTCGAATAAATAGT-AATATTAAGATA-TTGACCCAATAT--TTGATCAACGAACCAAGTTACCCCAGGGATAACAGCGCAATCCACTCACAGAGCCCCTATCGACGAGCGGGTTTACGACCTCGATGTTGGATCAGGACCACCTAATGGTGCAACAACTAT-TAAAGGTTCGTTTGTTCAACGATTAAAGTCCT------------------------------------------------------------------------------------------------------------------------------------------------------------------------------------------------------------------------------------------------------------------------------------------------------------------------------------------------------------------------------------------------------------------------------------------------------------------------------------------------------------------------------------------------------------------------------------------------------------------------------------------------------------------------------------------------------------------------------------------------------------------------------------------------------------------------------------------------------------------------------------------------------------------------------------------------------------------------------------------------------------------------------------------------------------------------------------------------------------------------------------------------------------------------------------------------------------------------------------------------------------------------------------------------------------------------------------------------------------------------------------------------------------AATGCACCCACTACTCAAAATTATTAATAATTCCTTTATTGACCTGCCAGCACCATCAAACTTATCATATTTATGAAATTTTGGCTCCTTACTGGGGATTTGCCTTATTACACAAATCTTAACAGGACTATTTTTAGCCATACATTATACAGCAGACACAACTTCTGCATTCTCATCAATTGCGCACATCTGTCGAGACGTTAATTATGGTTGAATAATCCGAAATATTCACACAAACGGAGCCTCATTCTTTTTTATCTGTATTTATCTTCATATCGGACGAGGGATCTATTATGGCTCATTCATATACAAGGAAACTTGAAACATCGGAGTAGTACTCCTACTATTAGTTATAGCCACAGCATTCGTCGGATATGTTCTACCA
'Nototriton_limnospectator_AF199143_MVZ225866'   -------------------------------------------------------------------------------------------------------------------------------------------------------------------------------------------------------------------------------------------------------------------------------------------------------------------------------------------------------------------------------------------------------------------------------------------------------------------------------------------------------------------------------------------------------------------------------------------------------------------------------------------------------------------------------------------------------------------------------------------------------------------------------------------------------------------------------------------------------------------------------------------------------------------------------------------------------------------------------------------------------------------------------------------------------------------------------------------------------------------------------------------------------------------------------------------------------------------------------------------------------------------------------------------------------------------------------------------------------------------------------------------------------------------------------------------------------------------------------------------------------------------------------------------------------------------------------------------------------------------------------------------------------------------------------------------------------------------------------------------------------------------------------------------------------------------------------------------------------------------------------------------------------------------------------------------------------------------AACGCACCCGCTGCTCAAAATTATTAATAATTCCTTTATTGACCTACCAACACCATCAAACTTATCATATTTATGAAATTTTGGCTCCCTATTAGGAGTTTGCCTTATTACACAAATCTTAACTGGACTATTTTTAGCCATACACTACACAGCAGACACAACCTCTGCATTCTCGTCAGTTGCACATATCTGTCGAGACGTTAATTATGGGTGAATAATCCGAAATATTCACACAAATGGGGCCTCCTTCTTTTTTATCTGTATTTACCTTCACATCGGACGGGGAATCTACTACGGCTCCTTCATATACAAAGAGACCTGAAACATCGGAGTCGTACTCCTATTACTGGTTATAGCCACAGCATTCGTTGGGTATGTTCTGCCA
'Nototriton_limnospectator_KP886881_MVZ263852'   CGCCTTTTGAC--TTTCCAACATAAAAGGTCCTGCCTGCCCAGTGAC--CCTGTTCAACGGCCGCGGTATTATGACCGTGC-AAAGGTAGCGTAATCACTTGTCTTTTAAATAAAGACCAGTATGAACGGCAAAACGAGGGCCTAACTGTCTCACTAGACCAGTCAGTGAAATTAATCTTCCAGTGCAGAAGCTGAAATATTTATATAAGACGAGAAGACCCTGTGGAGCTT-TAAACCC-TAGCTA--ATATAA--ATTATACTATAGCACCC-GGTTTTAGGTTGGGGCGACCATAAGAAAAAACA-AACTCTTAAGACA--CCAATAAGAGGGACACTTCAAATAAATAGT-AATACTAATATA-TTGACCCAATAT--TTGATCAACGAACCAAGTTACCCCAGGGATAACAGCGCAATCCACTCACAGAGCCCATATCGACGAGCGGGTTTACGACCTCGATGTTGGATCAGGACCACGTAATGGTGCAACAACTAT-TAAAGGTTCGTTTGTTCAACGATTAAAGTCCTACGTGATCTGAGTTCAGACCGGAGCAATCCAGGTCAGTTTCTATCTATAAAAAA-GCTTTCCTAGTACGAAAGGACCGAAAAGCTAAGGCCAATAAAAATTTC-AAGCCTTCTCA-ACAACCTCTGAAAACAAATAAAGAAGTTGAATGAGAAAAAATAAAGTCT-ATACGAC-TTATTAAGGTGGCAGAGCCCGGTAATTGCAAAAGACCTAAAACCTTAG--CTCGAGAGTTCAAGTCCCTCCCTTAAT--TATGAATATTTTATTAAAGTATATAATTAACCCCCTATTATATATAGTACCAGTATTACTAGCCGTAGCCTTCCTCACACTCCTGGAACGAAAAGTTCTAGGATATATACAACTTCGAAAAGGACCAAACATTGTCGGCCCAGCAGGCCTCCTACAGCCAATTGCAGACGGACTAAAACTATTTATTAAAGAACCAGTACGACCATCAACATCCTCCCAAACAATATTTTTACTTATACCAACAATAGCTCTTACCCTCTCACTACTAATCTGAGTCCCCCTCCCCCTCCCAAGCACACTATCAAACCTGAACCTAGGAATTCTATTTATACTAGCAATTTCCAGTTTAACTGTATATTCAATTCTTGGCTCCGGCTGAGCCTCAAACTCAAAATATGCATTAGTGGGCGCACTACGAGCGGTAGCCCAAACAATCTCCTATGAGGTCACACTAGGACTAATTTTATTATGTCTAATCTTAATGACTGGAGGATTTCTTCTATTAAATTTTAGTACCGCACAAGAAAGCATATGATTTTTAATCCCAGCATGACCTATAGCCTGAATATGGTTTACATCAACCCTAGCAGAAACAAACCGAGCACCATTTGATCTGACAGAAGGAGAATCTGAATTAGTATCGGGGTTCAACGTAGAATATGCCGGAGGCCCATTTGCCCTATTTTTTCTAGCAGAATATGCAAACATCCTAATAATAAATGCCCTCTCAACAATTTTATTCCTTGGCACAACATTTCATCATATACAACCAGAATTATCCACCATCTACCTTATCACAAAAGCCGCAGCCCTAACAATTATATTCCTATGGGTTCGCGCCTCGTACCCGCGCTTCCGATACGATCAACTAATACACTTGGTATGAAAAAATTTTTTACCAATTACAATTGCAATGACCCTTCTACACATCTCTCTCCCTATCATAACAATAGGACTACCATCAACCCCGTAGGACGTGTGCCCGAAAGA-CAGGGCTTACCTTGATAGGGTGACGCATAGAGGTTCAAACCCTTTCA----CCTCCTAAAAAGATAGGACTCGAACCTACCCTGCGGAGATCAAAACTCCAAGTGCAC-----------------------------------------------------------------------------------------------------------------------------------------------------------------------------------------------------------------------------------------------------------------------------------------------------------------------------------------------------------------------------------------------------
'Nototriton_picadoi_AF199145_MVZ203745'   -------------------------------------------------------------------------------------------------------------------------------------------------------------------------------------------------------------------------------------------------------------------------------------------------------------------------------------------------------------------------------------------------------------------------------------------------------------------------------------------------------------------------------------------------------------------------------------------------------------------------------------------------------------------------------------------------------------------------------------------------------------------------------------------------------------------------------------------------------------------------------------------------------------------------------------------------------------------------------------------------------------------------------------------------------------------------------------------------------------------------------------------------------------------------------------------------------------------------------------------------------------------------------------------------------------------------------------------------------------------------------------------------------------------------------------------------------------------------------------------------------------------------------------------------------------------------------------------------------------------------------------------------------------------------------------------------------------------------------------------------------------------------------------------------------------------------------------------------------------------------------------------------------------------------------------------------------------------AACACATCCAATACTTAAAATTATTAATAACTCCTTTATTGATTTACCAACACCATCAAACCTATCATATTTATGAAACTTCGGCTCTCTACTAGGAATCTGCCTCATTGCACAAATCTTAACAGGACTATTTTTATCCATACATTATACAGCAGACACAACCTCTGCATTCTCATCAGTTGCACACATCTGTCGAGATGTTAATTATGGCTGAATAGTCCGAAATATTCACACAAACGGACCCTCATTCTTTTTCATCTGTATTTATCTACACATTGGACGAGGAATTTATTATGGCTCCTTCATATATAAAGAAACATGAAACATCGGAGTAGTACTTCTACTCCTAGTTATAGCCACAGCATTTGTTGGATATGTCCTACCA
'Nototriton_picadoi_AF199205_MVZ225899'   CGCCTTTTGAA--TTTTTAACATAAAAGGTCCTGCCTGCCCAGTGAC--TTTGTTCAACGGCCGCGGTATTATGACCGTGC-AAAGGTAGCGTAATCACTTGTCTTTTAAATAAAGACCAGTATGAACGGCAAAACGAGGGCCTAACTGTCTCACTAGATCAGTCAGTGAAATTAATCTCCCAGTGCAGAGGCTGGGATACATATATAAGACGAGAAGACCCTGTGGAGCTT-TAAACCT-AAGCTA--ATATAT--AATATACCATAGCACCA-GGTTTTAGGTTGGGGCGACCACAAGAAAAAATA-AACTCTTAAGATA--TTAACAAGAAGGACACTTCAAACAAATGGT-AATACTAACACA-TTGACCCAATAT--TTGATCAACGAACCAAGTTACCCCAGGGATAACAGCGCAATCCACTCACAGAGCCCATATCGACGAGCGGGTTTACGACCTCGATGTTGGATCAGGACCACCTAATGGTGTAACAACTAT-TAAAGGTTCGTTTGTTCAACGATTAAAGTCCT------------------------------------------------------------------------------------------------------------------------------------------------------------------------------------------------------------------------------------------------------------------------------------------------------------------------------------------------------------------------------------------------------------------------------------------------------------------------------------------------------------------------------------------------------------------------------------------------------------------------------------------------------------------------------------------------------------------------------------------------------------------------------------------------------------------------------------------------------------------------------------------------------------------------------------------------------------------------------------------------------------------------------------------------------------------------------------------------------------------------------------------------------------------------------------------------------------------------------------------------------------------------------------------------------------------------------------------------------------------------------------------------------------AACACATCCAATACTTAAAATTATTAATAACTCCTTTATTGATTTACCAACACCATCAAACCTATCATATTTATGAAACTTCGGCTCTCTACTAGGAATCTGCCTCATTGCACAAATCTTAACAGGACTATTTTTATCCATACATTATACAGCAGACACAACCTCTGCATTCTCATCAGTTGCACACATCTGTCGAGATGTTAATTATGGCTGAATAGTCCGAAATATTCACACAAACGGAGCCTCATTCTTTTTCATCTGTATTTATCTACACATTGGACGAGGAATTTATTATGGCTCCTTCATATATAAAGAAACATGAAACATCGGAGTAGTACTTCTACTCCTAGTTATAGCCACAGCATTTGTTGGATATGTCCTACCA
'Nototriton_richardi_AF199147_MVZ194885'   -------------------------------------------------------------------------------------------------------------------------------------------------------------------------------------------------------------------------------------------------------------------------------------------------------------------------------------------------------------------------------------------------------------------------------------------------------------------------------------------------------------------------------------------------------------------------------------------------------------------------------------------------------------------------------------------------------------------------------------------------------------------------------------------------------------------------------------------------------------------------------------------------------------------------------------------------------------------------------------------------------------------------------------------------------------------------------------------------------------------------------------------------------------------------------------------------------------------------------------------------------------------------------------------------------------------------------------------------------------------------------------------------------------------------------------------------------------------------------------------------------------------------------------------------------------------------------------------------------------------------------------------------------------------------------------------------------------------------------------------------------------------------------------------------------------------------------------------------------------------------------------------------------------------------------------------------------------------AACACACCCCTTACTTAAAATTATTAATAACTCCTTTATTGATCTACCAGCACCATCAAACTTATCATATTTATGAAATTTCGGCTCTCTCCTAGGAGTTTGCCTCATTACACAAATCTTAACAGGACTATTTTTAGCTATACACTACACAGCAGACACAACCTCCGCATTCTCATCAGTCGCACACATCTGCCGAGATGTTAATTACGGCTGAATAATTCGAAATATTCACACAAACGGAGCCTCATTCTTTTTTATCTGTATTTACCTGCACATTGGACGAGGAATTTATTATGGCTCCTTCACATATAAAGAAACCTGAAACATCGGGGTGGTACTCCTACTCCTAACCATAGCCACAGCATTTGTTGGATATGTTCTACCA
'Nototriton_richardi_AF199148_MVZ194887'   -------------------------------------------------------------------------------------------------------------------------------------------------------------------------------------------------------------------------------------------------------------------------------------------------------------------------------------------------------------------------------------------------------------------------------------------------------------------------------------------------------------------------------------------------------------------------------------------------------------------------------------------------------------------------------------------------------------------------------------------------------------------------------------------------------------------------------------------------------------------------------------------------------------------------------------------------------------------------------------------------------------------------------------------------------------------------------------------------------------------------------------------------------------------------------------------------------------------------------------------------------------------------------------------------------------------------------------------------------------------------------------------------------------------------------------------------------------------------------------------------------------------------------------------------------------------------------------------------------------------------------------------------------------------------------------------------------------------------------------------------------------------------------------------------------------------------------------------------------------------------------------------------------------------------------------------------------------------AACACACCCCTTACTTAAAATTATTAATAACTCCTTTATTGATCTACCAGCACCATCAAACTTATCATATTTATGAAATTTCGGCTCTCTCCTAGGAGTTTGCCTCATTACACAAATCTTAACAGGACTATTTTTAGCTATACACTACACAGCAGACACAACCTCCGCATTCTCATCAGTCGCACACATCTGCCGAGATGTTAATTACGGCTGAATAATTCGAAATATTCACACAAACGGAGCCTCATTCTTTTTTATCTGTATTTACCTGCACATTGGACGAGGAATTTATTATGGCTCCTTCACATATAAAGAAACCTGAAACATCGGGGTGGTACTCCTACTCCTAACCATAGCCACAGCATTTGTTGGATATGTTCTACCA
'Nototriton_richardi_AF199206_UCR12057'   CGCCTTTTGAA--TTTTTAACATAAAAGGTCCTGCCTGCCCAGTGAC--TCTGTTCAACGGCCGCGGTATTATGACCGTGC-AAAGGTAGCGTAATCACTTGTCTTTTAAATAAAGACCAGTATGAACGGCAAAACGAGGGCCTAACTGTCTCACTAGATCAGTCAGTGAAATTAATTTTCCAGTGCAGAAGCTGGAATATCTGTATAAGACGAGAAGACCCTGTGGAGCTT-TAAACCT-AGACTA--ATATAC--ATTATACTATAGCACCA-GGTTTTAGGTTGGGGCGACCATAAG-AAAAACA-AACTCTTAAGACA--TTAACAAGAAGGACACTTCAAACAAATAGT-AATATTAATATA-TTGACCCAATAT--TTGATCAACGAACCAAGTTACCCCAGGGATAACAGCGCAATCCACTCACAGAGCCCATATCGACGAGCGGGTTTACGACCTCGATGTTGGATCAGGACTACCTAATGGTGCAACAACTAT-TAAAGGTTCGTTTGTTCAACGATTAAAGTCCT------------------------------------------------------------------------------------------------------------------------------------------------------------------------------------------------------------------------------------------------------------------------------------------------------------------------------------------------------------------------------------------------------------------------------------------------------------------------------------------------------------------------------------------------------------------------------------------------------------------------------------------------------------------------------------------------------------------------------------------------------------------------------------------------------------------------------------------------------------------------------------------------------------------------------------------------------------------------------------------------------------------------------------------------------------------------------------------------------------------------------------------------------------------------------------------------------------------------------------------------------------------------------------------------------------------------------------------------------------------------------------------------------------AACACACCCCTTACTTAAAATTATTAATAACTCCTTTATTGATCTACCAGCACCATCAAACTTATCATATTTATGAAATTTCGGCTCTCTCCTAGGAGTTTGCCTCATTACACAAATCTTAACAGGACTATTTTTAGCTATACACTACACAGCAGACACAACCTCCGCATTCTCATCAGTCGCACACATCTGCCGAGATGTTAATTACGGCTGAATAATTCGAAATATTCACACAAACGGAGCCTCATTCTTTTTTATCTGTATTTACCTGCACATTGGACGAGGAATTTATTATGGCTCCTTCACATATAAAGAAACCTGAAACATCGGGGTGGTACTCCTACTCCTAACCATAGCCACAGCATTTGTTGGATATGTTCTACCA
'Nyctanolis_pernix_KP886895_MVZ263972'   CGCCTTTTGAA--TTATAAACATAAAAGGTCCCGCCTGCCCAGTGAC--ACTGTTCAACGGCCGCGGTATTATGACCGTGC-AAAGGTAGCGTAATCACTTGTCTTTTAAATAAGGACCAGTATGAATGGCAAAACGAGGGCCTAACTGTCTCTCTAGATTAGTCAGTGAAATTGATTTTCCCGTGCAGAAGCAGGAATAATAATATAAGACGAGRAGACCCTGCGGAGCTT-TAAACTT-AAGCTA--ACACAA--TTTAAAGTATAGCAACT-AGTTTTTGGTTGGGGCGACCATGAGGCAAAAA--CCCCCTCAAGACA---CAATTAGAAGGACACTTCAAAAACATAAT--ATATATGTAT--TTGACCCAATAT--TTGATCAACGAAATAAGTTACCCCAGGGATAACAGCGCAATCCACTCACAGAGCCCCTATCGACGAGCGGGTTTACGACCTCGATGTTGGATCAGGACTACCAAATGGTGCAGCAACTAT-TAAAGGTTCGTTTGTTCAACGATTAAAGTCCTACGTGATCTGAGTTCAGACCGGAGTAATCCAGGTCAGTTTCTATCTATAATAAG-ATTTTTCCAGTACGAAAGGACCGAAAAACCAAGGCCCATAAAAAACTC-AAGCCTTCTCA-ACAACTTCTGAAAATAAATAAAGAAGTTGATGA----AAAAATAAGTCT-AAACGAC-TTATTAGGGTGGCAGAGCCTGGTAATTGCAAAAGGCCTAAAACCTTTC-CCCCGAGAGTTCAAACCCCTCCCCTAAT--TATGAGTACAATACTAAAAAATATAATTAATCCATTATTATATATAATTCCAGTCCTACTAGCCGTAGCGTTCTTAACCCTACTGGAGCGAAAAATCCTAGGATATATGCAACTCCGAAAAGGGCCTAACGTCGTAGGCCCAACTGGCCTACTGCAACCAATTGCAGACGGACTAAAATTATTCATCAAAGAACCAGTTCGACCAACAACCTCATCCCAAATAATATTTCTAATTATACCAACAATAGCCCTAACCCTATCCCTACTAATCTGAGTCCCCCTCCCCCTTCCAAACACACTCTCAAACCTAAACCTGGGCATTCTATTTTTACTTGCCCTTTCTAGCTTAACTGTATATTCAATTCTAGGCTCAGGATGAGCCTCAAACTCTAAATATGCACTGATTGGTGCACTCCGAGCAGTCGCCCAAACAATTTCTTATGAGGTAACACTAGGATTAATCTTACTCTGCCTAATCCTAATAACCGGAGGATTTTTGCTACTTAACTTTAACGTTGTACAAGAAAACATATGATTTATAATTCCAGCTTGACCCCTAGCTGGTATGTGATTTACCTCTACCCTTGCAGAAACAAATCGGGCCCCATTTGATTTAGCAGAGGGAGAATCTGAATTAGTATCCGGATTTAATGTAGAATATGCAGGAGGACCCTTCGCCCTATTTTTTTTAGCCGAATACGCAAACATCCTAATAATAAATGTTTTATCAACAATCTTCTTCCTAGGCACAACATTCTACCACCTCCAACCAGAACTATCAACCATTAATTTAGTTATAAAAACCTCTGCCCTAACAATTCTATTCTTATGAGTACGAGCCTCATACCCACGGTTCCGCTACGACCAACTAATACACCTTGTATGGAAAAATTTTCTCCCTATCACAATTACAATAACTGTACTTCACATCTCACTCCCAATCTTAATGACAGGACTACCATCAACACCATAGGACGTGTGCCCGAAAGC-TAGGGCTTATCTTGATAGGATAATATATAGAAGTTCAAAACCTCTCA----CCTCCTAAAAAAACAGGACTCGAACCTATCCCACAGAGATCAAAACTCTAAGTGCACCC---------------------------------------------------------------------------------------------------------------------------------------------------------------------------------------------------------------------------------------------------------------------------------------------------------------------------------------------------------------------------------------------------
'Oedipina_alleni_AF199150_MVZ190856'   -------------------------------------------------------------------------------------------------------------------------------------------------------------------------------------------------------------------------------------------------------------------------------------------------------------------------------------------------------------------------------------------------------------------------------------------------------------------------------------------------------------------------------------------------------------------------------------------------------------------------------------------------------------------------------------------------------------------------------------------------------------------------------------------------------------------------------------------------------------------------------------------------------------------------------------------------------------------------------------------------------------------------------------------------------------------------------------------------------------------------------------------------------------------------------------------------------------------------------------------------------------------------------------------------------------------------------------------------------------------------------------------------------------------------------------------------------------------------------------------------------------------------------------------------------------------------------------------------------------------------------------------------------------------------------------------------------------------------------------------------------------------------------------------------------------------------------------------------------------------------------------------------------------------------------------------------------------------AACTCACCCACTACTAAAAATTATTAATAATTCCTTTGTAGACCTCCCAGCACCATCAAATTTATCATACTTGTGAAATTTCGGCTCACTGCTAGGAATCTGCCTCATCATACAAATCTTAACAGGACTATTTCTAGCAATACATTATACTGCAGACACATCGTCCGCATTCTCATCAATCGCCCACATCTGCCGAGACGTAAATTATGGCTGAATAATGCGAAATATACATGCAAATGGGGCCTCATTTTTCTTCATCTGTATTTATCTCCACATCGGACGAGGAATTTACCACGGATCATTTATATATAATGAGACATGAAATATTGGTGTAGTTCTACTACTTCTAGTCATAGCAACAGCATTTGTTGGCTACGTCCTACCG
'Oedipina_alleni_AF199207_MVZ190857'   CGCCTTTTGAT--GTACACCCATAAAAGGTCCTGCCTGCCCAGTGAC--TCTGTTTAACGGCCGCGGTATCATGACCGTGC-AAAGGTAGCGTAATCACTTGTCTTTTAAATAAAGACTAGTATGAACGGCAACACGAGGGTTCAACTGTCTCACTAAATTAGTCAGTGAAATTTATATTTCCGTGCAGAAGCAGGAATAATTATATAAGACGAGAAGACCCTGTGGAGCTT-TAAATCT-AAATTA--ACACTTA-ATAGTATCATAACATGC-GATTTTAGGTTGGGGCGACCGTGAGGAAAAATA-AACCCTCAAGATA--ATAACCAGAGAGACATCTCTAACAAATAAT-AATATT-AAATA-TTGACCCAATAA--TTGATCAACGAACCAAGTTACCCCAGGGATAACAGCGCAATCCACTCACAGAGCCCATATCGACGAGCGGGTTTACGACCTCGATGTTGGATCAGGACCACCTAGTGGCGCAGCAACTAC-TAAGGGTTCGTTTGTTCAACGATTAAAGTCCT------------------------------------------------------------------------------------------------------------------------------------------------------------------------------------------------------------------------------------------------------------------------------------------------------------------------------------------------------------------------------------------------------------------------------------------------------------------------------------------------------------------------------------------------------------------------------------------------------------------------------------------------------------------------------------------------------------------------------------------------------------------------------------------------------------------------------------------------------------------------------------------------------------------------------------------------------------------------------------------------------------------------------------------------------------------------------------------------------------------------------------------------------------------------------------------------------------------------------------------------------------------------------------------------------------------------------------------------------------------------------------------------------------AACTCACCCGCTACTAAAAATTATTAATAATTCCTTTGTAGACCTCCCAGCACCATCAAATTTATCATACTTGTGAAATTTCGGCTCACTGCTAGGAATCTGCCTCATCATACAAATCTTAACAGGACTATTTCTAGCAATACATTATACTGCAGACACATCGTCCGCATTCTCATCAATCGCCCACATCTGCCGAGACGTAAATTATGGCTGAATAATGCGAAATATACATGCAAATGGGGCCTCATTTTTCTTCATCTGTATTTATCTCCACATCGGACGAGGAATTTACCACGGATCATTTATATATAATGAGACATGAAATATTGGTGTAGTTCTACTACTTCTAGTCATAGCAACAGCATTTGTTGGCTACGTCCTACCA
'Oedipina_alleni_AF199208_MVZ 225903'   CGCCTTTTGAT--ATACATTCATAAAAGGTCCTGCCTGCCCAGTGAC--TCTGTTTAACGGCCGCGGTATCATGACCGTGC-AAAGGTAGCGTAATCACTTGTCTTTTAAATAAGGACTAGTATGAACGGCAACACGAGGGTTCAACTGTCTCACTAAATTAGTCAGTGAAATTTATTTTTCCGTGCAGAAGCGGAAATAATTATATAAGACGAGAAGACCCTGTGGAGCTT-TAAATCT-AAATTA--ATACTCA-ACAGTACCATAACATCC-GATTTTAGGTTGGGGCGACCATGAGGAAAAACA-AACCCTCAAGACA--ATAACCAGAGAGACATCTCTAACAAATAAT-AACATT-ATATA-TTGACCCAATAA--TTGATCAACGAACCAAGTTACCCCAGGGATAACAGCGCAATCCACTCACAGAGCCCATATCGACGAGCGGGTTTACGACCTCGATGTTGGATCAGGACCACCTAGTGGCGCAGCAACTAC-TAAGGGTTCGTTTGTTCAACGATTAAAGTCCT------------------------------------------------------------------------------------------------------------------------------------------------------------------------------------------------------------------------------------------------------------------------------------------------------------------------------------------------------------------------------------------------------------------------------------------------------------------------------------------------------------------------------------------------------------------------------------------------------------------------------------------------------------------------------------------------------------------------------------------------------------------------------------------------------------------------------------------------------------------------------------------------------------------------------------------------------------------------------------------------------------------------------------------------------------------------------------------------------------------------------------------------------------------------------------------------------------------------------------------------------------------------------------------------------------------------------------------------------------------------------------------------------------AACTCACCCGCTACTAAAAATTATTAATAATTCCTTTGTAGACCTACCAGCACCATCAAACCTGTCATACTTATGAAACTTCGGCTCACTGCTAGGAATCTGCCTTATTATACAGATCTTAACAGGACTATTTCTAGCAATACATTATACTGCAGACACATCATCCGCATTTTCATCAATTGCCCACATCTGCCGAGACGTAAACTATGGATGAATAGTACGAAATATACATGCAAATGGAGCCTCGTTTTTTTTCATCTGTATTTACCTTCACATCGGACGAGGGATCTACCACGGATCATTTATATATAATGAAACATGAAATATTGGCGTAATTCTCCTATTACTAGTTATAGCAACAGCATTTGTTGGCTACGTCCTACCA
'Oedipina_complex_AF199212_MVZDBW5787_Cerro_Campana_PA'   CGCCTTTTGAC--ATATATCTATAAAAGGTCCTGCCTGCCCAGTGAC--TCTGTTCAACGGCCGCGGTATTATGACCGTGC-GAAGGTAGCGTAATCACTTGTCTTTTAAATAAAGACTGGTATGAATGGCAACACGAGGACCCAACTGTCTCACTAAATTAGTCAGTGAAATTTATTTTTTCGTGCAGAAGCGAAAATAATTATATAAGACGAGAAGACCCTGTGGAGCTT-TAAATCT-AAACTA--ACACTTA-ATAGTATAATAGCACAAGGATTTTAGGTTGGGGCGACCACGAGGAAAAACA-AACCCTCAAGACA--CTAACTAGAGAGACATCTCTAATAAATAGT-AATACTAACACA-TTGACCCAATAA--TTGATCAACGAACCAAGTTACCCCAGGGATAACAGCGCAATCCACTCACAGAGCCCATATCAACGAGCGGGTTTACGACCTCGATGTTGGATCAGGACCACCCAGTGGCGCAGGAACTAC-TAAAGGTTCGTTTGTTCAACGATTAAAGTCCT------------------------------------------------------------------------------------------------------------------------------------------------------------------------------------------------------------------------------------------------------------------------------------------------------------------------------------------------------------------------------------------------------------------------------------------------------------------------------------------------------------------------------------------------------------------------------------------------------------------------------------------------------------------------------------------------------------------------------------------------------------------------------------------------------------------------------------------------------------------------------------------------------------------------------------------------------------------------------------------------------------------------------------------------------------------------------------------------------------------------------------------------------------------------------------------------------------------------------------------------------------------------------------------------------------------------------------------------------------------------------------------------------------AACTCACCCACTACTAAAAATTATTAATGGCTCCTTTGTAGATCTTCCTGCACCATCAAACTTATCCTACCTATGAAACTTTGGCTCATTACTAGGTATCTGTCTTATTGCACAAATCTTTACTGGACTATTTTTAGCAATACACTATACTGCTGACACATCATCTGCATTCTCATCAATTGCCCACATTTGCCGAGACGTAAACTACGGCTGAATAGTACGAAACATGCACGCAAATGGAGCCTCATTTTTTTTCATTTGCATCTACCTACACATCGGACGAGGAATCTACCACGGATCATTTATATATAGTGAAACATGAAATATTGGAGTAATTTTATTATTATTAGTTATAGCAACAGCATTCGTGGGCTATGTGTTACCA
'Oedipina_complex_AF199213_MVZDBW5105_Barro_colorado_PA'   CACCTTTTGAT--ATATATTTATAAAAGGCCCTGCCTGCCCAGTGAC--TCTGTTTAACGGCCGCGGTATTATGACCGTGC-AAAGGTAGCGTAATCACTTGTCTTTTAAATAAAGACTAGTATGAATGGCAACACGAGGACCCAACTGTCTCACTAAATTAGTCAGTGAAATTAATTTTTCCGTGCAGAAGCGGAAATAATTATATAAGACGAGAAGACCCTGTGGAGCTT-TAAATCT-AAACTA--ACACTTA-ATAGTATAATAGCACAA-GATTTTAGGTTGGGGCGACCATGAGGAAAAACA-AACTCTCAAGACA---TAACTAGAGAGACATCTCTAACAAATAGT-AATACTAATATA-TTGACCCAATAA--TTGATCAACGAACCAAGTTACCCCAGGGATAACAGCGCAATCCACTCACAGAGCCCATATCAACGAGCGGGTTTACGACCTCGATGTTGGATCAGGACCACCCAGTGGCGCAGCAACTAC-TAAAGGTTCGTTTGTTCAACGATTAAAGTCCT------------------------------------------------------------------------------------------------------------------------------------------------------------------------------------------------------------------------------------------------------------------------------------------------------------------------------------------------------------------------------------------------------------------------------------------------------------------------------------------------------------------------------------------------------------------------------------------------------------------------------------------------------------------------------------------------------------------------------------------------------------------------------------------------------------------------------------------------------------------------------------------------------------------------------------------------------------------------------------------------------------------------------------------------------------------------------------------------------------------------------------------------------------------------------------------------------------------------------------------------------------------------------------------------------------------------------------------------------------------------------------------------------------AACTCACCCATTACTAAAAATTATTAATAATTCATTTGTAGATCTTCCAACGCCATCAAATTTATCCTACTTATGAAATTTCGGCTCACTACTAGGTATTTGTCTTATTGCACAAATCTTTACCGGACTATTTTTAGCAATACATTACACTGCAGACACATCATCTGCATTCTCATCAATTGCCCACATCTGCCGAGACGTAAATTACGGCTGAATAGTACGTAATATGCACGCAAATGGAGCCTCATTTTTCTTTATTTGTATTTATTTACACATCGGACGAGGAATCTACCACGGATCATTTATATTCAACGAAACATGAAATATTGGAGTCGTTTTACTATTGTTAATCATAGCAACAGCATTCGTGGGCTATGTTTTACCA
'Oedipina_cyclocauda_AF199214_MVZ138916'   CGCCTTTTGAA--ATATATTTATAAAAGGTCCCGCCTGCCCAGTGAC--TCTGTTCAACGGCCGCGGTATCATGACCGTGC-AAAGGTAGCGTAATCACTTGTCTTTTAAATAAAGACTAGTATGAATGGCAACACGAGGGTCCAACTGTCTCACTAAATTAGTCAGTGAAATTAATCTTTCCGTGCAGAAGCGGAACTAAATTTATAAGACGAGAAGACCCTGTGGAGCTT-TAAATCT-AAACTAGTATATAC--ATAATATTATAGTACAC-GATTTTAGGTTGGGGCGACCATGAGGCAAAACA-AACCCTCAAGACA--ATAACTAGAGAGACATCTCAACAAAATAGT-AACACTAATATA-TTGACCCAATAA--TTGATCAACGAACCAAGTTACCCCAGGGATAACAGCGCAATCCACTCACAGAGCCCATATCGACGAGCGGGTTTACGACCTCGATGTTGGATCAGGACCACCTAGTGGTGCAACAACTAC-TAAGGGTTCGTTTGTTCCACGATTAAAGTCCT------------------------------------------------------------------------------------------------------------------------------------------------------------------------------------------------------------------------------------------------------------------------------------------------------------------------------------------------------------------------------------------------------------------------------------------------------------------------------------------------------------------------------------------------------------------------------------------------------------------------------------------------------------------------------------------------------------------------------------------------------------------------------------------------------------------------------------------------------------------------------------------------------------------------------------------------------------------------------------------------------------------------------------------------------------------------------------------------------------------------------------------------------------------------------------------------------------------------------------------------------------------------------------------------------------------------------------------------------------------------------------------------------------AACTCACCCCCTATTAAAAATCATTAACAACTCATTTGTAGATTTACCAACACCATCAAACTTGTCGTACCTATGAAATTTTGGCTCCCTACTAGGAATATGTCTTATTGCACAAATTTTAACCGGCTTATTTCTAGCAATACATTACACCGCAGATACATCATCAGCATTCTCATCAGTTATCCACATCTGTCGAGACGTAAACTACGGCTGAATAGTACGTAATATACATGCAAATGGAGCCTCATTCTTTTTTATCTCCATCTACCTACACATTGGACGAGGAATTTACTATGGATCATTTATATATAATGAAACATGAAATATTGGCGTAATCCTCCTACTTCTAGTGATAGCAACAGCATTCGTAGGCTATGTTTTACCA
'Oedipina_cyclocauda_AF199215_MVZ203747'   CGCCTTTTGAC--ATATATCTATAAAAGGTCCCGCCTGCCCAGTGAC--TCTGTTCAACGGCCGCGGTATCATGACCGTGC-AAAGGTAGCGTAATCACTTGTCTTTTAAATAAAGACTAGTATGAATGGCAACACGAGGGTCCAACTGTCTCACTAAATTAGTCAGTGAAATTAATCTTTCCGTGCAGAAGCGGAACTAAATTTATAAGACGAGAAGACCCTGTGGAGCTT-TAAATCT-AAACTAGTATATAC--ATAATATTATAGTACAC-GATTTTAGGTTGGGGCGACCATGAGGCAAAACA-AACCCTCAAGACA--ATAACTAGAGAGACATCTCAACAAAATAGT-AACACTAATATA-TTGACCCAATAA--TTGATCAACGAACCAAGTTACCCCAGGGATAACAGCGCAATCCACTCACAGAGCCCATATCGACGAGCGGGTTTACGACCTCGATGTTGGATCAGGACCACCTAGTGGTGCAACAACTAC-TAAGGGTTCGTTTGTTCAACGATTAAAGTCCT------------------------------------------------------------------------------------------------------------------------------------------------------------------------------------------------------------------------------------------------------------------------------------------------------------------------------------------------------------------------------------------------------------------------------------------------------------------------------------------------------------------------------------------------------------------------------------------------------------------------------------------------------------------------------------------------------------------------------------------------------------------------------------------------------------------------------------------------------------------------------------------------------------------------------------------------------------------------------------------------------------------------------------------------------------------------------------------------------------------------------------------------------------------------------------------------------------------------------------------------------------------------------------------------------------------------------------------------------------------------------------------------------------AACTCACCCCCTATTAAAAATCATTAACAACTCATTTGTAGATTTACCAACACCATCAAACTTGTCGTACCTATGAAATTTTGGCTCCCTACTAGGAATGTGTCTTATTGCACAAATTTTAACCGGCTTATTTCTAGCAATACATTACACCGCAGATACATCATCAGCATTCTCATCAGTTATCCACATCTGTCGAGACGTAAACTACGGCTGAATAGTACGTAATATACATGCAAATGGAGCCTCATTCTTTTTTATCTCCATCTACCTACACATTGGACGAGGAATTTACTATGGATCATTTATATATAATGAAACATGAAATATTGGCGTAATCCTCCTACTTCTAGTGATAGCAACAGCATTCGTAGGCTATGTTTTACCA
'Oedipina_elongata_AF199216_UTAA51906'   CGCCTTTTGAC--ATACGATTATAAGAGGTCCTGCCTGCCCAGTGAC--TCTGTTTAACGGCCGCGGTATCATGACCGTGC-AAAGGTAGCGTAATCACTTGTCTTTTAAATAAAGACTAGTATGAACGGCAACACGAGGGTTCAACTGTCTCACTAAATTAGTCTGTGAAATTTATCTTTCCGTGCAGAGGCGGAAATAACCATATAAGACGAGAAGACCCTGTGGAGCTT-TAAATCA-AAACTA--ATACTA--ATAGTATTGTAGCATAC-GATTTTAGGTTGGGGCGACCGTGAGGAAAAACA-AACCCTCAA-ATA--TAAACTAGAGAGACACCTCCA-CAAGCAGT-AATACTGACACA-TTGACCCAATAA--TTGATCAACGAACCAAGTTACCCCAGGGATAACAGCGCAATCCACTCACAGAGCCCATATCGACGAGCGGGTTTACGACCTCGATGTTGGATCAGGACTACCAAGTGGTGCAGCAACTAC-TAAAGGTTCGTTTGTTCAACGATTAAAGTCCT------------------------------------------------------------------------------------------------------------------------------------------------------------------------------------------------------------------------------------------------------------------------------------------------------------------------------------------------------------------------------------------------------------------------------------------------------------------------------------------------------------------------------------------------------------------------------------------------------------------------------------------------------------------------------------------------------------------------------------------------------------------------------------------------------------------------------------------------------------------------------------------------------------------------------------------------------------------------------------------------------------------------------------------------------------------------------------------------------------------------------------------------------------------------------------------------------------------------------------------------------------------------------------------------------------------------------------------------------------------------------------------------------------AACTCACCCACTGCTAAAAATTATTAATAACTCCTTTGTAGACCTTCCCGCACCATCAAACCTGTCATATTTATGAAACTTCGGCTCATTATTAGGAATTTGCCTGATTACACAAATCTTGACAGGACTATTCTTGGCCATACACTACACTGCAGATACATCATCAGCATTCTCATCAATTGCACATATTTGCCGAGATGTAAACTACGGCTGAATAATACGAAATATACATGCCAATGGAGCCTCATTTTTTTTCATCTGCATTTATTTACACATTGGACGCGGAATTTATCACGGATCATTTATGTATAGTGAGACATGAAATATTGGCGTAATTCTCCTACTACTAGTTATAGCAACAGCATTCGTAGGTTATGTTCTACCA
'Oedipina_gephyra_AF199217_USNM343462'   CGCCTTTTGAT--ATACACTTATAAAAGGTCCTGCCTGCCCAGTGAC--TCTGTTTAACGGCCGCGGTATCATGACCGTGC-AAAGGTAGCGTAATCACTTGTCTCTTAAATAAAGACTAGTATGAACGGCAACACGAGGGCTCAACTGTCTCATTAAATTAGTCAGTGAAATTAATCTTTCCGTGCAGAAGCGGAAATAATTATATAAGACGAGAAGACCCTGCGGAACTT-TAAATCA-AAACTA--ATACTTA-ATAGTATCATAGTGTAC-GATTTTTGGTTGGGGCGACCATGAGGCAAAATT-AACCCTCAAGATA--TAAACTAGAGAGACATCTCAACAAATT----ACCACTAAAACA-TTGACCCAATAA--TTGATCAACGAACCAAGCTACCCCAGGGATAACAGCGCAATCCACTCACAGAGCCCATATCGACGAGCGGGTTTACGACCTCGATGTTGGATCAGGACCACCTAGTGGTGCAGCAACTAC-TAAAGGTTCGTTTGTTCAACGATTAAAGTCCT------------------------------------------------------------------------------------------------------------------------------------------------------------------------------------------------------------------------------------------------------------------------------------------------------------------------------------------------------------------------------------------------------------------------------------------------------------------------------------------------------------------------------------------------------------------------------------------------------------------------------------------------------------------------------------------------------------------------------------------------------------------------------------------------------------------------------------------------------------------------------------------------------------------------------------------------------------------------------------------------------------------------------------------------------------------------------------------------------------------------------------------------------------------------------------------------------------------------------------------------------------------------------------------------------------------------------------------------------------------------------------------------------------AACTCACCCGATACTAAAAATTATCAATAACTCATTTGTAGACCTCCCAGCACCATCAAACCTGTCATATTTATGAAACTTTGGCTCACTATTAGGGGTTTGCCTTATTATACAAATCCTAACAGGATTATTCCTAGCAATACATTATACTTCAGATATCTCTTCTGCATTCTCATCAATTGCCCACATTTGCCGAGATGTAAATTATGGTTGAATAATACGAAACATGCACGCAAATGGAGCTTCATTCTTTTTTATTTGCATTTATTTACACATCATACGAGGAATTTATTATGGGTCATTTATATACAATGAAACATGAAATATTGGCGTAATTCTACTACTATTAGTTATAGCAACAGCATTCGTAGGATATGTCCTACCA
'Oedipina_gephyra_AF199218_USNMLDW10502'   CGCCTTTTGAT--ATATATTTATAAAAGGTCCTGCCTGCCCAGTGAC--TCTGTTTAACGGCCGCGGTATCATGACCGTGC-AAAGGTAGCGTAATCACTTGTCTTTTAAATAAAGACTAGTATGAACGGCAACACGAGGGTCCAACTGTCTCATTAAATTGGTCAGTGAAATTAATCTTTCCGTGCAGAAGCGGGAATAATTATATAAGACGAGAAGACCCTGCGGAACTT-TAAATCC-AAACTA--ACACTTA-ATAGTATTATAGTATAC-GATTTTTGGTTGGGGCGACCATGAGGCAAAATT-AACCCTCAAGATA--TAAATCAGAGAGACATCTCTAACAAATAGT-TATACTAACACA-TTGACCCAATAA--TTGATCAACGAACCAAGCTACCCCAGGGATAACAGCGCAATCCACTCACAGAGCCCATATCGACGAGCGGGTTTACGACCTCGATGTTGGATCAGGACTACCTAGTGGTGCAGCAACTAC-TAAAGGTTCGTTTGTTCAACGATTAAAGTCCT------------------------------------------------------------------------------------------------------------------------------------------------------------------------------------------------------------------------------------------------------------------------------------------------------------------------------------------------------------------------------------------------------------------------------------------------------------------------------------------------------------------------------------------------------------------------------------------------------------------------------------------------------------------------------------------------------------------------------------------------------------------------------------------------------------------------------------------------------------------------------------------------------------------------------------------------------------------------------------------------------------------------------------------------------------------------------------------------------------------------------------------------------------------------------------------------------------------------------------------------------------------------------------------------------------------------------------------------------------------------------------------------------------AACTCACCCCATACTAAAAATTATTAATAATTCATTTGTAGATCTCCCAGCACCATCAAACCTATCATATTTATGAAACTTTGGCTCACTATTAGGAATTTGCCTCATTACACAGATCCTAACAGGATTATTTCTGGCAATACATTATACTTCAGATATATCATCTGCATTCTCATCAATTGCCCACATTTGCCGAGATGTAAATTATGGTTGAATAGTACGAAACATGCACGCAAATGGAGCCTCATTCTTTTTTATTTGCATTTATTTACACATCATACGAGGAATTTATCACGGATCATTTATATATAATGAAACATGAAACATTGGCGTAATTCTACTACTATTAGTTATGGCAACAGCATTTGTAGGATATGTCCTACCG
'Oedipina_gracilis_AF199163_MVZ203753'   -------------------------------------------------------------------------------------------------------------------------------------------------------------------------------------------------------------------------------------------------------------------------------------------------------------------------------------------------------------------------------------------------------------------------------------------------------------------------------------------------------------------------------------------------------------------------------------------------------------------------------------------------------------------------------------------------------------------------------------------------------------------------------------------------------------------------------------------------------------------------------------------------------------------------------------------------------------------------------------------------------------------------------------------------------------------------------------------------------------------------------------------------------------------------------------------------------------------------------------------------------------------------------------------------------------------------------------------------------------------------------------------------------------------------------------------------------------------------------------------------------------------------------------------------------------------------------------------------------------------------------------------------------------------------------------------------------------------------------------------------------------------------------------------------------------------------------------------------------------------------------------------------------------------------------------------------------------------AACACACCCCCTATTGAAAATTATTAACAACTCATTTGTAGATCTACCAGCACCATCAAACCTGTCATACTTGTGAAATTTTGGCTCACTATTAGGGATGTGTCTCATTATACAAATTTTAACAGGATTGTTTTTAGCAATACATTACACCGCGGATACATCCTCAGCATTTTCATCAATTGTTCACATTTGCCGAGACGTTAATTATGGCTGAATAATGCGGAATATACATGCAAATGGAGCCTCATTCTTTTTTATTTGTATTTATATACACATTGGACGAGGAGTTTATCATGGGTCATTTATATATAATGAAACATGGAATATTGGTGTAGTACTACTACTATTAGTAATAGCAACAGCATTCGTTGGCTACGTCTTACCA
'Oedipina_gracilis_AF199219_MVZ210398'   CGCCTTTTGAT--ATGTGTTTATAAAAGGTCCTGCCTGCCCAGTGAC--TCTGTTCAACGGCCGCGGTATTATGACCGTGC-AAAGGTAGCGTAATCACTTGTCTTTTAAATAAAGACTAGTATGAACGGCAACACGAGAGTTCAACTGTCTCACTAAATTAGTCAGTGAAATTAATCTTTCCGTGCAGAAGCGGAACTAATTCTATAAGACGAGAAGACCCTGTGGAGCTT-TAAATCT-AAGCTA--ATACAT--ACACTACCCTAGCACAC-GATTTTGGGTTGGGGCGACCATGGGGCAAAACA-AACCCCCAAGACA--TTAACTAGAGAGACATCTCATCTAAGTAGT-AACACT-ACACA-TTGACCCAATAA--TTGATCAACGAACCAAGTTACCCCAGGGATAACAGCGCAATCCACTCCCAGAGCCCATATCGACGAGCGGGTTTACGACCTCGATGTTGGATCAGGACCACCTAGTGGCGCAGCAACTAC-TAAGGGTTCGTTTGTTCAACGATTAAAGTCCT-------------------------------------------------------------------------------------------------------------------------------------------------------------------------------------------------------------------------------------------------------------------------------------------------------------------------------------------------------------------------------------------------------------------------------------------------------------------------------------------------------------------------------------------------------------------------------------------------------------------------------------------------------------------------------------------------------------------------------------------------------------------------------------------------------------------------------------------------------------------------------------------------------------------------------------------------------------------------------------------------------------------------------------------------------------------------------------------------------------------------------------------------------------------------------------------------------------------------------------------------------------------------------------------------------------------------------------------------------------------------------------------------------------------------------------------------------------------------------------------------------------------------------------------------------------------------------------------------------------------------------------------------------------------------------------------------------------------------------------------------------------------------------------------------------------
'Oedipina_grandis_AF199165_MVZ219593'   -------------------------------------------------------------------------------------------------------------------------------------------------------------------------------------------------------------------------------------------------------------------------------------------------------------------------------------------------------------------------------------------------------------------------------------------------------------------------------------------------------------------------------------------------------------------------------------------------------------------------------------------------------------------------------------------------------------------------------------------------------------------------------------------------------------------------------------------------------------------------------------------------------------------------------------------------------------------------------------------------------------------------------------------------------------------------------------------------------------------------------------------------------------------------------------------------------------------------------------------------------------------------------------------------------------------------------------------------------------------------------------------------------------------------------------------------------------------------------------------------------------------------------------------------------------------------------------------------------------------------------------------------------------------------------------------------------------------------------------------------------------------------------------------------------------------------------------------------------------------------------------------------------------------------------------------------------------------AACCAACCCGCTATTAAAAATCATCAATAACTCCTTTGTAGACCTACCAACTCCATCAAACCTATCATATCTATGAAATTTTGGATCACTATTAGGAGTATGCCTTGTTACACAAATTTTAACTGGCCTATTTCTAGCAATACACTACACCGCAGACACATCATCAGCATTCTCATCAGTTGTCCACATCTGCCGAGACGTAAACTTTGGCTGAATAATACGAAATATACATGCAAACGGAGCCTCGTTCTTTTTTATTTGCATCTATATACACATCGGACGAGGAATCTACCACGGATCATTCATATATAATGAAACATGAAATATCGGAGTAGTACTTCTACTACTAGTAATAGCAACAGCATTCGTGGGCTATGTTCTACCA
'Oedipina_grandis_AF199164_MVZ225904'   CGCCTTTTGAT--ATATATATATAAAAGGTCCTGCCTGCCCAGTGAC--CCTGTTCAACGGCCGCGGTATCATGACCGTGC-AAAGGTAGCGTAATCACTTGTCTTTTAAATAAAGACTAGTATGAACGGCAACACGAGAGTTCAACTGTCTCACCAAATTAGTCAGTGAAATTAATCTTTCCGTGCAGAAGCGGAATTAATCATATAAGACGAGAAGACCCTGTGGAGCTT-TAAATCT-AAGCTA--ATATGT--ATAATACCATAGCATGT-GATTTTAGGTTGGGGCGACCGTGAGGCAAAACA-AACCCTCAAGATA--TTAATCAGAGAGACATCTCAACCAAATAGT-AACACTAACACA-TTGACCCAATAA--TTGATCAACGAACCAAGTTACCCCAGGGATAACAGCGCAATCCACTCATAGAGCCCATATCGACGAGCGGGTTTACGACCTCGATGTTGGATCAGGACCACCTAGTGGCGCAGCAGCTAC-TAAGGGTTCGTTTGTTCCACGATTAAAGTCCT------------------------------------------------------------------------------------------------------------------------------------------------------------------------------------------------------------------------------------------------------------------------------------------------------------------------------------------------------------------------------------------------------------------------------------------------------------------------------------------------------------------------------------------------------------------------------------------------------------------------------------------------------------------------------------------------------------------------------------------------------------------------------------------------------------------------------------------------------------------------------------------------------------------------------------------------------------------------------------------------------------------------------------------------------------------------------------------------------------------------------------------------------------------------------------------------------------------------------------------------------------------------------------------------------------------------------------------------------------------------------------------------------------AACCAACCCGCTATTAAAAATCATCAATAACTCCTTTGTAGACCTACCAACTCCATCAAACCTATCATATCTATGAAATTTTGGATCACTATTAGGAGTATGCCTTGTTACACAAATTTTAACTGGCCTATTTCTAGCAATACACTACACCGCAGACACATCATCAGCATTCTCATCAGTTGTCCACATCTGCCGAGACGTAAACTTTGGCTGAATAATACGAAATATACATGCAAACGGAGCCTCGTTCTTTTTTATTTGCATCTATATACACATCGGACGAGGAATCTACCACGGATCATTCATATATAATGAAACATGAAATATCGGAGTAGTACTTCTACTACTAGTAATAGCAACAGCATTCGTGGGCTATGTTCTACCA
'Oedipina_leptopoda_AF199193_MVZ167772'   -------------------------------------------------------------------------------------------------------------------------------------------------------------------------------------------------------------------------------------------------------------------------------------------------------------------------------------------------------------------------------------------------------------------------------------------------------------------------------------------------------------------------------------------------------------------------------------------------------------------------------------------------------------------------------------------------------------------------------------------------------------------------------------------------------------------------------------------------------------------------------------------------------------------------------------------------------------------------------------------------------------------------------------------------------------------------------------------------------------------------------------------------------------------------------------------------------------------------------------------------------------------------------------------------------------------------------------------------------------------------------------------------------------------------------------------------------------------------------------------------------------------------------------------------------------------------------------------------------------------------------------------------------------------------------------------------------------------------------------------------------------------------------------------------------------------------------------------------------------------------------------------------------------------------------------------------------------------AACCCACCCCCTATTTAAAATCATTAACAATTTTTTGGTAGACCTACCCGCCCCATCAAACCTATCATATTTATGAAATTTTGGCTCACTATTAGGAGTATGTCTTATTACACAAATTTTAACAGGCTTATTTTTAGCAATACATTACACCGCAGACACATCATCAGCATTTTCATCAATTGTTCACATCTGCCGAGATGTAAACTTTGGCTGAATAATACGAAATATACATGCCAACGGAGCTTCATTTTTTTTTATTTGTATTTATTTGCACATTGGACGAGGCATTTATCACGGATCCTTTATATATAATGAAACGTGAAATATTGGCGTTATTCTCCTACTATTAGTAATAGCAACAGCATTCGTAGGCTATGTTTTACCA
'Oedipina_maritima_AF199221_MVZ219997'   CGCCTTTTGAT--GTATATATATAAAAGGTCCTGCCTGCCCAGTGAC--TCTGTTTAACGGCCGCGGTATTATGACCGTGC-AAAGGTAGCGTAATCACTTGTCTTTTAAATAAAGACTAGTATGAACGGCAACACGAGGGCCCAACTGTCTCACTAAATTAGTCAGTGAAATTTATTTCTCCGTGCAGAAGCGGAAATAACTATATAAGACGAGAAGACCCTGCGGAGCTT-TAAATCT-AAACTA--ACACTTA-ATAGTATAATAGCACAA-GATTTTAGGTTGGGGCGACCACGAGGAAAAATA-AACCCTCAAGATA--TTAATTAGAGAGACATCTCTAACAAGTAGT-AATACT-ATACA-CTGACCCAATCA--TTGATCAACGAACCAAGTTACCCCAGGGATAACAGCGCAATCCACTCACAGAGCCCATATCAACGAGCGGGTTTACGACCTCGATGTTGGATCAGGACCACCCAGTGGCGCAGCAACTAC-TAAAGGTTCGTTTGTTCAACGATTAAAGTCCT------------------------------------------------------------------------------------------------------------------------------------------------------------------------------------------------------------------------------------------------------------------------------------------------------------------------------------------------------------------------------------------------------------------------------------------------------------------------------------------------------------------------------------------------------------------------------------------------------------------------------------------------------------------------------------------------------------------------------------------------------------------------------------------------------------------------------------------------------------------------------------------------------------------------------------------------------------------------------------------------------------------------------------------------------------------------------------------------------------------------------------------------------------------------------------------------------------------------------------------------------------------------------------------------------------------------------------------------------------------------------------------------------------AACTCACCCACTACTAAAAATCATTAATAACTCCTTTGTAGATCTTCCGACACCATCAAACTTGTCATACCTATGAAACTTCGGCTCACTACTAGGCATTTGCCTTATTGCGCAGATCTTCACCGGACTATTCTTAGCAATACACTATACTGCAGACACATCATCTGCATTCTCATCAATTGCCCACATTTGCCGAGACGTGAATTATGGCTGAATAGTACGGAATATACACGCAAATGGAGCCTCATTTTTTTTCATTTGCATCTATCTGCACATCGGACGAGGAATTTACCACGGATCATTTATATATAATGAAACATGGAATATTGGTGTAGTTCTACTATTATTAGTTATAGCAACAGCATTTGTGGGCTATGTCTTGCCA
'Oedipina_nica_KP886885_MVZ263774'   CGCCTTTTGTC--ATATATCCATAAAAGGTCCTGCCTGCCCAGTGAC--CCTGTTCAACGGCCGCGGTATCATGACCGTGC-AAAGGTAGCGTAATCACTTGTCTTTTAAATAAAGACTAGTATGAACGGCAACACGAGGGTCCAACTGTCTCACTAAATTAGTCAGTGAAATTAATTTCTCCGTGCAGAAGCGGAGTTAATCCTATAAGACGAGAAGACCCTGTGGAGCTT-TAAATAT-AAGCTA--ACATTCA-CTAATGCCATGGTGTAT-AATTTTTGGTTGGGGCGACCATAAGGAAAAACA-AACCCTTAAGATA--TTAACTAGAAAGACATTTCTAAAAAATAGT-AGTACTAACATA-TTGACCCAATAA--TTGATCAACGAACCAAGTTACCCCAGGGATAACAGCGCAATCCACTCATAGAGCCCATATCGACGAGCGGGTTTACGACCTGGATGTTGGATCAGGACCCCCCAATGGTGCAGCAACTAT-TAAAGGTTCGTTTGTTCAACGATTAAAGTCCTACGTGATCTGAGTTCAGACCGGAGTAATCCAGGTCAGTTTCTATCTATAACTAG-ACTTTTCCAGTACGAAAGGACCGAAAAGCCAAGGCCAATAAAAATTTC-AAGCCTTCAAC-T-AACTTCTGAAAATAAATAAAGAAGTCAAT---AAAACATTCTAGTCT-ATATGAC-TTATTAAGATGGCAGAGCCCGGTAATTGCAAAAGATCTAAGACCTTTACCCCCGAAAGTTCAAGTCTTTCTCTTAAT--TATGAATATTCTATTAAAAGATTTAATTAACCCACTTCTTTATATGGTCCCAGTACTACTAGCCGTAGCTTTTCTTACCCTCCTTGAACGAAAAGTCCTGGGATATATACAATTTCGAAAAGGCCCAAATATTGTAGGTCCAACAGGCCTTCTACAACCAATTGCAGACGGATTAAAATTATTTATTAAAGAACCGGTACGACCCACCACCTCTTCACAAACCCTATTCTTATTAACACCAACCATAGCATTGACCTTATCCCTTTTAATTTGAATTCCACTTCCACTTCCAAACACACTATCAAACCTTAATCTTGGCATTCTATTTATATTAGCAATTTCAAGCCTAACTGTATATTCAATCTTAGGATCGGGATGAGCCTCAAACTCAAAATACGCACTTATCGGTGCACTCCGAGCAGTAGCCCAAACAATCTCATATGAAGTAACTTTAGGACTCATTCTTCTATGTCTTATCTTAATAGCAGGAGGATTTCTACTAACTAACTTCAGTACAACCCAAGAAGACTTATGATTTCTAATCCCAGCCTGACCAATAGCTAGTATATGATTTATCTCCACCTTAGCAGAAACAAACCGAGCACCATTTGACCTCACGGAAGGAGAGTCTGAACTAGTTTCAGGCTTTAACGTAGAATACGCAGGTGGACCATTCGCCCTCTTCTTCCTAGCAGAATACGCCAATATTTTAATAATAAATACACTATCTACAATCTTATTTCTTGGCACAACATTTTACCACCTCCAACCAGAACTATCTACCACTAACCTAGTCATTAAAACCTCTATATTAACAATTTTATTCCTCTGAATTCGAGCCTCATACCCACGATTCCGATATGATCAACTAATACATCTTGTATGAAAAAATTTTTTACCAATTACAATTGCAATAACCATAATACATATCTCCCTCCCAATTATAATAATAGGAATCCCATCTATACCATAGGACGTGTGTCTGAAAGA-TAAGACTTACCTTGATAGGGTAACATATAGGAGTTCGAACCCCCTCA----CTTCCTAAAAAAACAGGGCTCGAACCTATCCTCTAGAGATCAAAACTCCAAGTGCAT-----------------------------------------------------------------------------------------------------------------------------------------------------------------------------------------------------------------------------------------------------------------------------------------------------------------------------------------------------------------------------------------------------
'Oedipina_pacificensis_AF199167_MVZ190859'   -------------------------------------------------------------------------------------------------------------------------------------------------------------------------------------------------------------------------------------------------------------------------------------------------------------------------------------------------------------------------------------------------------------------------------------------------------------------------------------------------------------------------------------------------------------------------------------------------------------------------------------------------------------------------------------------------------------------------------------------------------------------------------------------------------------------------------------------------------------------------------------------------------------------------------------------------------------------------------------------------------------------------------------------------------------------------------------------------------------------------------------------------------------------------------------------------------------------------------------------------------------------------------------------------------------------------------------------------------------------------------------------------------------------------------------------------------------------------------------------------------------------------------------------------------------------------------------------------------------------------------------------------------------------------------------------------------------------------------------------------------------------------------------------------------------------------------------------------------------------------------------------------------------------------------------------------------------------AACACACCCACTACTGAAAATTATTAATAATTCATTTGTAGACCTACCAGCACCATCAAACCTGTCATACTTATGAAATTTTGGTTCACTACTAGGAATATGTCTTATCGCACAAATTTTAACCGGATTATTTTTAGCAATACACTATACCGCAGATACATCCTCAGCATTCTCATCAGTTGTTCATATCTGCCGAGATGTTAACTACGGCTGAATAGTACGGAATATACATGCAAATGGGGCCTCATTCTTTTTTATCTGTATTTATATACACATCGGACGAGGAATTTATTATGGATCATTTATATACAATGAAACATGAAATATTGGCGTAATATTACTACTATTAGTAATAGCAACAGCATTCGTTGGCTACGTCTTACCA
'Oedipina_pacificensis_AF199168_MVZ190858'   -------------------------------------------------------------------------------------------------------------------------------------------------------------------------------------------------------------------------------------------------------------------------------------------------------------------------------------------------------------------------------------------------------------------------------------------------------------------------------------------------------------------------------------------------------------------------------------------------------------------------------------------------------------------------------------------------------------------------------------------------------------------------------------------------------------------------------------------------------------------------------------------------------------------------------------------------------------------------------------------------------------------------------------------------------------------------------------------------------------------------------------------------------------------------------------------------------------------------------------------------------------------------------------------------------------------------------------------------------------------------------------------------------------------------------------------------------------------------------------------------------------------------------------------------------------------------------------------------------------------------------------------------------------------------------------------------------------------------------------------------------------------------------------------------------------------------------------------------------------------------------------------------------------------------------------------------------------------AACACACCCCCTACTGAAAATTATTAATAATTCATTTGTAGACCTACCAGCACCATCAAACCTGTCATACTTATGAAATTTTGGTTCACTACTAGGAATATGTCTTATCGCACAAATTTTAACCGGATTATTTTTAGCAATACACTATACCGCAGATACATCCTCAGCATTCTCATCAGTTGTTCATATCTGCCGAGATGTTAACTACGGCTGAATAGTACGGAATATACATGCAAATGGGGCCTCATTCTTTTTTATCTGTATTTATATACACATCGGACGAGGAATTTATTATGGATCATTTATATACAATGAAACATGAAATATTGGCGTAGTATTACTACTATTAGTAATAGCAACAGCATTCGTTGGCTACGTCTTACCA
'Oedipina_pacificensis_AF199170_UCRE7'   -------------------------------------------------------------------------------------------------------------------------------------------------------------------------------------------------------------------------------------------------------------------------------------------------------------------------------------------------------------------------------------------------------------------------------------------------------------------------------------------------------------------------------------------------------------------------------------------------------------------------------------------------------------------------------------------------------------------------------------------------------------------------------------------------------------------------------------------------------------------------------------------------------------------------------------------------------------------------------------------------------------------------------------------------------------------------------------------------------------------------------------------------------------------------------------------------------------------------------------------------------------------------------------------------------------------------------------------------------------------------------------------------------------------------------------------------------------------------------------------------------------------------------------------------------------------------------------------------------------------------------------------------------------------------------------------------------------------------------------------------------------------------------------------------------------------------------------------------------------------------------------------------------------------------------------------------------------------AACACACCCCCTACTGAAAATTATTAATAACTCATTTGTAGACCTACCAACACCATCAAACCTGTCATACTTATGAAATTTTGGTTCACTACTAGGAATATGTCTTATCGCACAAATTTTAACCGGATTGTTTTTAGCAATACACTATACCGCAGATACATCCTCAGCATTCTCATCAGTTGTTCATATCTGCCGAGATGTTAACTACGGCTGAATAATACGGAATATACATGCAAATGGAGCCTCATTCTTTTTTATCTGTATTTATATACACATCGGACGAGGAATTTATTATGGATCATTTATATACAATGAAACATGAAATATTGGTGTAGTATTACTACTATTAGTAATAGCAACAGCATTTGTTGGATATGTCTTACCA
'Oedipina_pacificensis_AF199222_UCR12063'   CGCCTTTTGAT--ATATATATATAAAAGGTCCTGCCTGCCCAGTGAC--TTTGTTCAACGGCCGCGGTATCATGACCGTGC-AAAGGTAGCGTAATCACTTGTCTTTTAAATAAAGACTAGTATGAACGGCAACACGAGAGTTCAACTGTCTCACTAAATTAGTCAGTGAAATTAATCTTTCCGTGCAGAAGCGGAACTAATACTATAAGACGAGAAGACCCTGTGGAGCTT-TAAATCT-AAGCTA--ACAT-------TTATTATAGCACAC-GATTTTGGGTTGGGGCGACCATGAGACAAAACA-AACCCTCAAGACA--TTAATTAGAGAGACATCTCAACCAAATAGT-AATACT-ACACA-TTGACCCAATAA--TTGATCAACGAACCAAGTTACCCCAGGGATAACAGCGCAATCCACTCACAGAGCCCATATCGACGAGCGGGTTTACGACCTCGATGTTGGATCAGGACCACCTAGTGGCGCAGCAACTAC-TAAGGGTTCGTTTGTTCAACGATTAAAGTCCT------------------------------------------------------------------------------------------------------------------------------------------------------------------------------------------------------------------------------------------------------------------------------------------------------------------------------------------------------------------------------------------------------------------------------------------------------------------------------------------------------------------------------------------------------------------------------------------------------------------------------------------------------------------------------------------------------------------------------------------------------------------------------------------------------------------------------------------------------------------------------------------------------------------------------------------------------------------------------------------------------------------------------------------------------------------------------------------------------------------------------------------------------------------------------------------------------------------------------------------------------------------------------------------------------------------------------------------------------------------------------------------------------------AACACACCCCTTACTGAAAATTATTAATAATTCATTTGTAGACCTACCAGCACCATCAAACCTGTCATACCTATGAAATTTTGGTTCACTACTGGGAATGTGTCTTATCGCACAAATTTTTACCGGCTTATTTTTAGCAATACATTATACCGCAGACACATCCTCAGCATTCTCATCAGTTGTTCATATTTGCCGAGATGTTAACTACGGCTGAATAGTACGGAATATACATGCAAATGGGGCCTCATTCTTTTTTATCTGTATTTATATACACATTGGACGAGGAATTTATTATGGGTCATTTATATATAATGAAACATGAAATATTGGCGTAGTTTTACTACTATTAGTAATAGCAACAGCATTCGTTGGCTACGTCTTACCA
'Oedipina_parvipes_AF199154_MVZ210404_Nusagandi_PA'   CGCCTTTTGAT--ATATATTTATAAAAGGTCCTGCCTGCCCAGTGAC--TCTGTTTAACGGCCGCGGTATTATGACCGTGC-AAAGGTAGCGTAATCACTTGTCTTTTAAATAAAGACTAGTATGAACGGCAACACGAGGACCCAACTGTCTCACTAAATTAGTCAGTGAAATTTATTTTTCCGTGCAAAAGCGGAAATATTTATATAAGACGAGAAGACCCTGTGGAGCTT-TAAATTT-AAACTA--ACACTTA-ATAGTATTATAGCATAA-AATTTTAGGTTGGGGCGACCATGAGGAAAAACA-AACCCTCAAGATA--TTAACTAGAGAGACATCTC-AACAAATAGT-AATACTAACATA-TTGACCCAATAA--TTGATCAACGAACCAAGTTACCCCAGGGATAACAGCGCAATCCACTCACAGAGCCCATATCGACGAGCGGGTTTACGACCTCGATGTTGGATCAGGACTACCCAGTGGCGCAGCAACTAC-TAAAGGTTCGTTTGTTCAACGATTAAAGTCCT------------------------------------------------------------------------------------------------------------------------------------------------------------------------------------------------------------------------------------------------------------------------------------------------------------------------------------------------------------------------------------------------------------------------------------------------------------------------------------------------------------------------------------------------------------------------------------------------------------------------------------------------------------------------------------------------------------------------------------------------------------------------------------------------------------------------------------------------------------------------------------------------------------------------------------------------------------------------------------------------------------------------------------------------------------------------------------------------------------------------------------------------------------------------------------------------------------------------------------------------------------------------------------------------------------------------------------------------------------------------------------------------------------AACTCACCCACTATTCAAAATTATTAATAATTCCTTTGTAGATCTCCCAGCACCATCAAATTTATCATACCTATGAAACTTCGGCTCACTACTAGGTATTTGTCTTATTGCACAAATCTTTACGGGACTATTCTTAGCAATACACTACACTGCAGACACATCATCTGCATTCTCATCAATCGCCCACATTTGCCGAGACGTAAATTATGGCTGAATAGTACGAAGTATGCACGCAAATGGAGCCTCATTTTTTTTCATTTGCATTTACCTGCACATCGGACGAGGAATTTACCACGGATCATTTATATATAATGAAACATGAAACATTGGCGTAATTCTACTATTATTAGTTATAGCAACAGCATTCGTAGGCTATGTCTTGCCA
'Oedipina_parvipes_AF199155_MVZ210405 Colon_Rio Frijoles_PA'   CGCCTTTTGAC--ATATGTTTATAAAAGGTCCTGCCTGCCCAGTGAC--TCTGTTTAACGGCCGCGGTATTATGACCGTGC-AAAGGTAGCGTAATCACTTGTCTTTTAAATAAAGACTAGTATGAACGGCAACACGAGGACCCAACTGTCTCACTAAATTAGTCAGTGAAATTTATTTTTCCGTGCAAAAGCGGAAATACTTATATAAGACGAGAAGACCCTGTGGAGCTT-TAAATTT-AAACTA--ACACTTA-ATAGTATTATAGCATAA-AATTTTAGGTTGGGGCGACCATGAGGAAAAACA-AACCCTCAAGACA---TAACTAGAGAGACATCTCCAACAAATAGT-AATACTAATACA-TTGACCCAATAA--TTGATCAACGAACCAAGTTACCCCAGGGATAACAGCGCAATCCACTCATAGAGCCCATATCAACGAGCGGGTTTACGACCTCGATGTTGGATCAGGACTACCCAGTGGCGCAGCAACTAC-TAAAGGTTCGTTTGTTCAACGATTAAAGTCCT------------------------------------------------------------------------------------------------------------------------------------------------------------------------------------------------------------------------------------------------------------------------------------------------------------------------------------------------------------------------------------------------------------------------------------------------------------------------------------------------------------------------------------------------------------------------------------------------------------------------------------------------------------------------------------------------------------------------------------------------------------------------------------------------------------------------------------------------------------------------------------------------------------------------------------------------------------------------------------------------------------------------------------------------------------------------------------------------------------------------------------------------------------------------------------------------------------------------------------------------------------------------------------------------------------------------------------------------------------------------------------------------------------AACTCACCCACTACTCAAAATTATTAATAACTCCTTTGTCGATCTCCCAGCACCATCAAATTTATCATACCTGTGAAACTTCGGCTCACTACTAGGTATTTGCCTTATTGCACAAATCTTTACAGGACTATTCTTAGCAATACACTACACTGCAGACACATCATCTGCATTCTCATCAATTGCCCATATTTGCCGAGACGTAAATTATGGCTGGATAGTACGAAACATGCACGCAAATGGAGCCTCATTTTTTTTCATTTGCATTTACCTGCACATCGGACGAGGAATTTACCACGGATCATTTATATATAATGAAACATGAAACATTGGCGTAGTTCTACTATTATTAGTTATAGCAACAGCATTCGTAGGCTATGTCTTGCCA
'Oedipina_poelzi_AF199172_MVZ181235'   -------------------------------------------------------------------------------------------------------------------------------------------------------------------------------------------------------------------------------------------------------------------------------------------------------------------------------------------------------------------------------------------------------------------------------------------------------------------------------------------------------------------------------------------------------------------------------------------------------------------------------------------------------------------------------------------------------------------------------------------------------------------------------------------------------------------------------------------------------------------------------------------------------------------------------------------------------------------------------------------------------------------------------------------------------------------------------------------------------------------------------------------------------------------------------------------------------------------------------------------------------------------------------------------------------------------------------------------------------------------------------------------------------------------------------------------------------------------------------------------------------------------------------------------------------------------------------------------------------------------------------------------------------------------------------------------------------------------------------------------------------------------------------------------------------------------------------------------------------------------------------------------------------------------------------------------------------------------AACCAACCCACTATTAAAAATCATCAACAGCTCATTTGTAGACCTACCAGCACCATCAAACCTATCATATTTATGAAATTTTGGCTCGCTGTTAGGAGTATGTCTTATTACACAAATTTTAACTGGCTTATTTTTAGCAATACACTATACCGCAGATACATCATCAGCATTCTCATCAATTATCCACATCTGCCGAGATGTGAACTACGGCTGAATAGTACGAAATATACATGCAAACGGAGCCTCATTCTTTTTTATTTGTATTTATATACATATCGGACGAGGAATTTACCACGGATCATTTATATATAATGAAACATGAAATATTGGAGTAATCCTATTACTACTAGTGATAGCAACAGCATTTGTAGGCTATGTCTTACCA
'Oedipina_poelzi_AF199173_MVZ181348'   -------------------------------------------------------------------------------------------------------------------------------------------------------------------------------------------------------------------------------------------------------------------------------------------------------------------------------------------------------------------------------------------------------------------------------------------------------------------------------------------------------------------------------------------------------------------------------------------------------------------------------------------------------------------------------------------------------------------------------------------------------------------------------------------------------------------------------------------------------------------------------------------------------------------------------------------------------------------------------------------------------------------------------------------------------------------------------------------------------------------------------------------------------------------------------------------------------------------------------------------------------------------------------------------------------------------------------------------------------------------------------------------------------------------------------------------------------------------------------------------------------------------------------------------------------------------------------------------------------------------------------------------------------------------------------------------------------------------------------------------------------------------------------------------------------------------------------------------------------------------------------------------------------------------------------------------------------------------AATCAACCCATTATTAAAAATTATCAACAACTCATTTGTAGACCTACCAGCACCATCAAACCTGTCATATTTATGAAATTTTGGCTCACTCTTAGGAGTATGTCTTATTACACAAATTTTAACCGGCTTATTTTTAGCAATACACTACACCGCAGATACCTCATCAGCATTCTCATCAGTCATCCACATCTGCCGAGATGTAAACTACGGCTGAATAGTACGAAATATACATGCAAACGGAGCCTCATTCTTTTTTATTTGTATTTACCTACACATCGGACGAGGGATTTACCACGGATCATTTATATATAATGAAACATGAAATATTGGAGTAGTCCTATTACTACTAGTAATAGCAACAGCATTTGTAGGCTATGTTTTACCA
'Oedipina_poelzi_AF199223_MVZ206398'   CGCCTTTTGAC--ATATATTTATAAAAGGTCCTGCCTGCCCAGTGAC--TCTGTTCAACGGCCGCGGTATCATGACCGTGC-AAAGGTAGCGTAATCACTTGTCTTTTAAATAAAGACTAGTATGAACGGCAACACGAGGGTTCAACTGTCTCACCAAATTGGTCAGTGAAATTAATCTCTCCGTGCAGAAGCGGAGTTAATTCTATAAGACGAGAAGACCCTGTGGAGCTT-TAAATTT-AAGCTA--ATATAT--ATAATATTATAGCATAT-GATTTTAGGTTGGGGCGACCGTGAGGAAAAATA-AACCCTCAAGATA--CTAATTAGAGAGACATCTCAACCAAATAGC-AATACTAATATA-TTGACCCAATAA--TTGATCAACGAACCAAGTTACCCCAGGGATAACAGCGCAATCCACTCATAGAGCCCATATCGACGAGCGGGTTTACGACCTCGATGTTGGATCAGGACCACCTAGTGGCGCAGCAACTAC-TAAAGGTTCGTTTGTTCAACGATTAAAGTCCT------------------------------------------------------------------------------------------------------------------------------------------------------------------------------------------------------------------------------------------------------------------------------------------------------------------------------------------------------------------------------------------------------------------------------------------------------------------------------------------------------------------------------------------------------------------------------------------------------------------------------------------------------------------------------------------------------------------------------------------------------------------------------------------------------------------------------------------------------------------------------------------------------------------------------------------------------------------------------------------------------------------------------------------------------------------------------------------------------------------------------------------------------------------------------------------------------------------------------------------------------------------------------------------------------------------------------------------------------------------------------------------------------------AACCAACCCACTATTAAAAATCATCAACAGCTCATTTGTAGACCTACCAGCACCATCAAACCTATCATATTTATGAAATTTTGGCTCGCTGTTAGGAGTATGTCTTATTACACAAATTTTAACTGGCTTATTTTTAGCAATACACTATACCGCAGATACATCATCAGCATTCTCATCAGTTATCCACATCTGCCGAGATGTGAACTACGGCTGAATAGTACGAAATATACATGCAAACGGAGCCTCATTCTTTTTTATTTGTATTTATATACATATCGGACGAGGAATTTACCACGGATCATTTATATATAATGAAACATGAAATATTGGAGTAGTCCTATTACTACTAGTGATAGCAACAGCATTTGTAGGCTATGTATTACCA
'Oedipina_poelzi_AF199224_MVZ163703'   CGCCTTTTGAT--ATATATTTATAAAAGGTCCTGCCTGCCCAGTGAC--TCTGTTCAACGGCCGCGGTATCATGACCGTGC-AAAGGTAGCGTAATCACTTGTTTTTTAAATAAAGACTAGTATGAACGGCAACACGAGAGTTCAACTGTCTCACCAAATTGGTCAGTGAAATTAATCTCTCCGTGCAGAAGCGGAGTTAATTCTATAAGACGAGAAGACCCTGTGGAGCTT-TAAATCT-AAGCTA--ATAGAT--ATAATATTATAGCATAC-GATTTTAGGTTGGGGCGACCGTGAGGAAAAATA-AACCCTCAAGATA--TCAATTAGAGAGACATCTCAACCAAATAGC-AACACTAATCTA-TTGACCCAACAA--TTGATCAACGAACCAAGTTACCCCAGGGATAACAGCGCAATCCACTCATAGAGCCCATATCGACGAGCGGGTTTACGACCTCGATGTTGGATCAGGACCACCTAGTGGCGCAGCAACTAC-TAAGGGTTCGTTTGTTCCACGATTAAAGTCCT------------------------------------------------------------------------------------------------------------------------------------------------------------------------------------------------------------------------------------------------------------------------------------------------------------------------------------------------------------------------------------------------------------------------------------------------------------------------------------------------------------------------------------------------------------------------------------------------------------------------------------------------------------------------------------------------------------------------------------------------------------------------------------------------------------------------------------------------------------------------------------------------------------------------------------------------------------------------------------------------------------------------------------------------------------------------------------------------------------------------------------------------------------------------------------------------------------------------------------------------------------------------------------------------------------------------------------------------------------------------------------------------------------AATCAACCCATTATTAAAAATTATCAACAACTCATTTGTAGACCTACCAGCACCATCAAACCTGTCATATTTATGAAATTTTGGCTCACTCTTAGGAGTATGTCTTATTACACAAATTTTAACCGGCTTATTTTTAGCAATACACTACACCGCAGATACCTCATCAGCATTCTCATCAGTCATCCACATCTGCCGAGATGTAAACTACGGCTGAATAGTACGAAATATACATGCAAACGGAGCCTCATTCTTTTTTATTTGTATTTACCTACACATCGGACGAGGGATTTACCACGGATCATTTATATATAATGAAACATGAAATATTGGAGTAGTCCTATTACTACTAGTAATAGCAACAGCATTTGTAGGCTATGTTTTACCA
'Oedipina_poelzi_AF199225_MVZ207128'   CGCCTTTTGAT--ATATATTTATAAAAGGTCCTGCCTGCCCAGTGAC--TCTGTTCAACGGCCGCGGTATCATGACCGTGC-AAAGGTAGCGTAATCACTTGTTTTTTAAATAAAGACTAGTATGAACGGCAACACGAGAGTTCAACTGTCTCACCAAATTGGTCAGTGAAATTAATCTCTCCGTGCAGAAGCGGAGTTAATTCTATAAGACGAGAAGACCCTGTGGAGCTT-TAAATCT-AAGCTA--ATAGAT--ATAATATTATAGCATAC-GATTTTAGGTTGGGGCGACCGTGAGGAAAAATA-AACCCTCAAGATA--TTAATTAGAGAGACATCTCAACCAAATAGC-AACACTAATCTA-TTGACCCAACAA--TTGATCAACGAACCAAGTTACCCCAGGGATAACAGCGCAATCCACTCATAGAGCCCATATCGACGAGCGGGTTTACGACCTCGATGTTGGATCAGGACCACCTAGTGGCGCAGCAACTAC-TAAGGGTTCGTTTGTTCCACGATTAAAGTCCT------------------------------------------------------------------------------------------------------------------------------------------------------------------------------------------------------------------------------------------------------------------------------------------------------------------------------------------------------------------------------------------------------------------------------------------------------------------------------------------------------------------------------------------------------------------------------------------------------------------------------------------------------------------------------------------------------------------------------------------------------------------------------------------------------------------------------------------------------------------------------------------------------------------------------------------------------------------------------------------------------------------------------------------------------------------------------------------------------------------------------------------------------------------------------------------------------------------------------------------------------------------------------------------------------------------------------------------------------------------------------------------------------------AACTCACCCGCTATTGAAAATTATCAACAACTCATTTGTAGACCTACCAGCACCATCAAACCTGTCATATTTATGAAATTTTGGCTCACTCTTAGGAGTGTGTCTTATTACACAAATTTTAACTGGCTTATTTTTAGCAATACACTACACCGCAGATACCTCATCAGCATTCTCATCAGTTATCCACATCTGCCGAGATGTAAACTACGGCTGAATAGTACGAAATATACATGCAAACGGAGCCTCATTCTTTTTTATTTGTATTTACCTACACATCGGACGAGGGATTTACCACGGATCATTTATATATAATGAAACATGAAATATTGGAGTAATCCTCTTACTACTAGTAATAGCAACAGCATTTGTAGGCTATGTTTTACCA
'Oedipina_poelzi_AF199226_VZ194873'   CGCCTTTTGATATATATATTTATAAAAGGTCCTGCCTGCCCAGTGAC--TCTGTTCAACGGCCGCGGTATCATGACCGTGC-AAAGGTAGCGTAATCACTTGTCTTTTAAATAAAGACTAGTATGAACGGCAACACGAGAGTTCAACTGTCTCACCAAATTAGTCAGTGAAATTAATCTTTCCGTGCAGAAGCGGAATTAACTCTATAAGACGAGAAGACCCTGTGGAGCTT-TAAATCT-AAGCTA--ATACGT--ATAATATTATAGCATAT-GATTTTGGGTTGGGGCGACCATGAGGAAAAACA-AACCCTCAATACA--CTAGTCAGAGAGACATCTCAACCAAATAGC-AACACTAATATG-TTGACCCAATAA--TTGATCAACGAACCAAGTTACCCCAGGGATAACAGCGCAATCCACTCATAGAGCCCATATCGACGAGCGGGTTTACGACCTCGATGTTGGATCAGGACCACCTAGTGGCGCAGCAACTAC-TAAGGGTTCGTTTGTTCCACGATTAAAGTCCT------------------------------------------------------------------------------------------------------------------------------------------------------------------------------------------------------------------------------------------------------------------------------------------------------------------------------------------------------------------------------------------------------------------------------------------------------------------------------------------------------------------------------------------------------------------------------------------------------------------------------------------------------------------------------------------------------------------------------------------------------------------------------------------------------------------------------------------------------------------------------------------------------------------------------------------------------------------------------------------------------------------------------------------------------------------------------------------------------------------------------------------------------------------------------------------------------------------------------------------------------------------------------------------------------------------------------------------------------------------------------------------------------------AACTCACCCACTATTAAAAATCATCAACAACTCATTTGTAGACCTACCAGCACCATCAAATCTGTCATATTTATGAAATTTTGGCTCACTATTAGGAATATGCCTTATTGCACAAATTTTTACTGGCCTATTTTTAGCAATACACTACACCGCAGATACATCATCAGCATTCTCGTCAGTTGTACACATCTGTCGAGATGTAAACTACGGCTGAATAGTACGAAATATACATGCAAATGGAGCCTCATTCTTTTTTATTTGCATTTATTTACACATTGGACGAGGGATTTACCACGGATCATTTATATATAATGAAACATGAAATATTGGAGTAGTCCTCCTACTACTAGTAATAGCAACAGCGTTCGTAGGATATGTTTTACCA
'Oedipina_poelzi_AY728213'   CGCCTTTTGAT--ATATATTTATAAAAGGTCCTGCCTGCCCAGTGAC--TCTGTTCAACGGCCGCGGTATCATGACCGTGC-AAAGGTAGCGTAATCACTTGTTTTTTAAATAAAGACTAGTATGAACGGCAACACGAGAGTTCAACTGTCTCACCAAATTGGTCAGTGAAATTAATCTCTCCGTGCAGAAGCGGAGTTAATTCTATAAGACGAGAAGACCCTGTGGAGCTT-TAAATCT-AAGCTA--ATAGAT--ATAATATTATAGCATAC-GATTTTAGGTTGGGGCGACCGTGAGGAAAAATA-AACCCTCAAGATA--TTAATTAGAGAGACATCTCAACCAAATAGC-AACACTAATCTA-TTGACCCAACAA--TTGATCAACGAACCAAGTTACCCCAGGGATAACAGCGCAATCCACTCATAGAGCCCATATCGACGAGCGGGTTTACGACCTCGATGTTGGATCAGGACCACCTAGTGGCGCAGCAACTAC-TAAGGGTTCGTTTGTTCAACGATTAAAGTCCTACGTGATCTGAGTTCAGACCGGAGTAATCCAGGTCAGTTTCTATCTATAATTAG-ACTTTTCTAGTACGAAAGGACCGAAAAGTTAAGGTCAATAAAACCCTC-AAACCTTTCAA-TAAACCTCTAAAAACAAATAAAGAGGTCGAAAG-AAAGTATATAAGTCT-ATACGAC-TTATTAAGATGGCAGAGCACGGT-ACTGCAAAAGACCTAAGCCCTTTA--TACGAAAGTTCAAATCTTTCTCTTAAT--TATGAATATTTTATTAAAAAATATAGTTAACCCACTACTATACATAGTACCAGTATTGCTAGCCGTAGCATTCCTAACACTATTAGAACGAAAAGTCCTCGGATATATACAATTTCGAAAAGGTCCAAATATTGTAGGCCCAACCGGACTTCTACAACCAATTGCAGATGGACTCAAACTTTTTATTAAAGAGCCAGTACGACCAACAACCTCATCACAAACACTATTCCTATTAACCCCAACCATAGCACTAACCTTATCAATATTAATTTGAATTCCACTTCCACTACCAAATACACTATCAAACTTAAACCTTGGCATCTTATTTATACTAGCAATTTCAAGTCTTACAGTATATTCAATTTTAGGCTCCGGATGAGCATCTAATTCAAAATATGCACTTATTGGCGCACTACGAGCAGTAGCCCAAACAATCTCATATGAAGTCACACTAGGATTAATTCTTCTATGCCTTGTATTATTAGCCGGTGGATTTATATTAACTAATTTTAATACTACACAAGAAAACCTATGATTTTTAGTCCCAGCCTGATCTATAGCCAGCATATGATTCATCTCAACTTTAGCAGAAACAAACCGAGCACCATTTGACCTAACGGAGGGAGAGTCTGAACTAGTCTCAGGCTTTAATGTAGAATATGCAGGAGGCCCATTCGCCCTATTTTTCCTGGCAGAATATGCCAATATTCTAATAATAAATGTACTGTCTACAATCTTATTCCTTGGCACAACATTTTATCACATACAGCCAGAATTGTCAACCATCAACTTAATTACTAAATCCTCCATTCTAATTATTCTATTCTTATGAATCCGAGCCTCGTATCCACGATTTCGATATGATCAACTAATACACCTTGTATGAAAAAATTTTCTACCAATTACAATTGCAATAACCATAATACATATCTCCATCCCAATTTTAATGATAGGAATCCCATCAACACCATAGGACGTGTGTCCGAAAGA-CAGGACTTACCTTGATAGGGTAATATATAGAGGTTCAAACCCCCTCA----CTTCCTAAAAAAATAGGGCTCGAACCTATACAGCAGAGATCAAAACTCCAAGTGCATCCTAAATCAACCCGCTATTAAAAATTATCAACAACTCATTTGTAGACCTACCAGCACCATCAAACCTGTCATATTTATGAAATTTTGGCTCACTCTTAGGAGTGTGTCTTATTACACAAATTTTAACTGGCTTATTTTTAGCAATACACTACACCGCAGATACCTCATCAGCATTCTCATCAGTTATCCACATCTGCCGAGATGTAAACTACGGCTGAATAGTACGAAATATACATGCAAACGGAGCCTCATTCTTTTTTATTTGTATTTACCTACACATCGGACGAGGGATTTACCACGGATCATTTATATATAATGAAACATGAAATATTGGAGTAATCCTCTTACTACTAGTAATAGCAACAGCATTTGTAGGCTATGTTTTACCA
'Oedipina_pseudouniformis_AF199177_MVZ190852'   -------------------------------------------------------------------------------------------------------------------------------------------------------------------------------------------------------------------------------------------------------------------------------------------------------------------------------------------------------------------------------------------------------------------------------------------------------------------------------------------------------------------------------------------------------------------------------------------------------------------------------------------------------------------------------------------------------------------------------------------------------------------------------------------------------------------------------------------------------------------------------------------------------------------------------------------------------------------------------------------------------------------------------------------------------------------------------------------------------------------------------------------------------------------------------------------------------------------------------------------------------------------------------------------------------------------------------------------------------------------------------------------------------------------------------------------------------------------------------------------------------------------------------------------------------------------------------------------------------------------------------------------------------------------------------------------------------------------------------------------------------------------------------------------------------------------------------------------------------------------------------------------------------------------------------------------------------------------AACTCACCCATTATTAAAAATCATTAACAATTCATTTGTAGATTTACCAGCACCATCAAACCTATCGTACCTCTGAAATTTTGGCTCACTACTAGGAATATGTCTTATTGCACAAATTTTAACCGGCTTATTTCTAGCAATACACTACACCGCAGATACATCATCAGCATTCTCATCAGTTGTTCACATCTGTCGAGACGTAAATTATGGTTGAATAGTACGTAATATACATGCAAATGGAGCCTCATTCTTTTTTATTTCCATTTACCTACACATTGGACGAGGAATCTACTATGGATCATTTATATATAATGAAACATGAAATATTGGCGTGATCCTTCTACTTCTAGTGATAGCAACAGCATTCGTAGGCTATGTTTTACCA
'Oedipina_pseudouniformis_AF199179_MVZ181229'   -------------------------------------------------------------------------------------------------------------------------------------------------------------------------------------------------------------------------------------------------------------------------------------------------------------------------------------------------------------------------------------------------------------------------------------------------------------------------------------------------------------------------------------------------------------------------------------------------------------------------------------------------------------------------------------------------------------------------------------------------------------------------------------------------------------------------------------------------------------------------------------------------------------------------------------------------------------------------------------------------------------------------------------------------------------------------------------------------------------------------------------------------------------------------------------------------------------------------------------------------------------------------------------------------------------------------------------------------------------------------------------------------------------------------------------------------------------------------------------------------------------------------------------------------------------------------------------------------------------------------------------------------------------------------------------------------------------------------------------------------------------------------------------------------------------------------------------------------------------------------------------------------------------------------------------------------------------------AACTCACCCATTATTAAAAATCATTAACAATTCATTTGTAGATTTACCAGCACCATCAAACCTATCGTACCTCTGAAATTTTGGCTCACTACTAGGAATATGTCTTATTGCACAAATTTTAACCGGCTTATTTCTAGCAATACACTACACCGCAGATACATCATCAGCATTCTCATCAGTTGTTCACATCTGTCGAGACGTAAATTATGGTTGAATAGTACGTAATATACATGCAAATGGAGCCTCATTCTTTTTTATTTCCATTTACCTGCACATTGGACGAGGAATCTACTATGGATCATTTATATATAATGAAACATGAAATATTGGCGTGATCCTTCTACTTCTAGTGATAGCAACAGCATTCGTAGGCTATGTTTTACCA
'Oedipina_pseudouniformis_AF199227_MVZ203749'   CGCCTTTTGAC--ATATATCTATAAAAGGTCCCGCCTGCCCAGTGAC--TCTGTTCAACGGCCGCGGTATCATGACCGTGC-AAAGGTAGCGTAATCACTTGTCTTTTAAATAAAGACTAGTATGAATGGCAACACGAGAGTCCAACTGTCTCACTAAATTAGTCAGTGAAATTAATCTTTCCGTGCAGAAGCGGAACTGAATTTATAAGACGAGAAGACCCTGTGGAGCTT-TAAATCT-AAACTAATATATATATATAATATTATAGTACAC-GATTTTAGGTTGGGGCGACCATGAGGCAAAACA-AACCCTCAAGACA--ATAACTAGAGAGACATCTCAACAAAATAGT-AACACTAACACA-TTGACCCAATAA--TTGATCAACGAACCAAGTTACCCCAGGGATAACAGCGCAATCCACTCATAGAGCCCATATCGACGAGCGGGTTTACGACCTCGATGTTGGATCAGGACCACCTAGTGGTGCAGCAACTAC-TAAGGGTTCGTTTGTTCAACGATTAAAGTCCT------------------------------------------------------------------------------------------------------------------------------------------------------------------------------------------------------------------------------------------------------------------------------------------------------------------------------------------------------------------------------------------------------------------------------------------------------------------------------------------------------------------------------------------------------------------------------------------------------------------------------------------------------------------------------------------------------------------------------------------------------------------------------------------------------------------------------------------------------------------------------------------------------------------------------------------------------------------------------------------------------------------------------------------------------------------------------------------------------------------------------------------------------------------------------------------------------------------------------------------------------------------------------------------------------------------------------------------------------------------------------------------------------------AACTCACCCATTATTAAAAATCATTAACAATTCATTTGTAGATTTACCAGCACCATCAAACCTATCGTACCTCTGAAATTTTGGCTCACTACTAGGAATATGTCTTATTGCACAAATTTTAACCGGCTTATTTCTAGCAATACACTACACCGCAGATACATCATCAGCATTCTCATCAGTTGTTCACATCTGTCGAGACGTAAATTATGGTTGAATAGTACGTAATATACATGCAAATGGAGCCTCATTCTTTTTTATTTCCATTTACCTACACATTGGACGAGGAATCTACTATGGATCATTTATATATAATGAAACATGAAATATTGGCGTGATCCTTCTACTTCTAGTGATAGCAACAGCATTCGTAGGCTATGTTTTACCA
'Oedipina_savagei_AF199152_UCRLDG961327'   CGCCTTTTGAT--CTACACTCATAAAA-GTTCTGCCTGCCCAGTGAC--TCTGTTTAACGGCCGCGGTATCATGACCGTGC-AAAGGTAGCGTAATCACTTGTCTTTTAAATAGGGACTAGTATGAATGGCAACACGAGGGCTCAACTGTCTCACTAAATTAGTCAGTGAAATTTATCTTTCCGTGCAGAAGCGGAAATAATCATATAAGACGAGAAGACCCTGTGGAGCTT-TAAATCT-AAATTA--ATACTCA-ACAGTACCATAACACCT-GATTTTAGGTTGGGGCGACCATGAGGAAAAATA-AACCCTCAAGATA--ATAACCAGAGAGACATCTCTAACAAATAAT-AATATT-ACATA-TTGACCCAATAA--TTGATCAACGGACCAAGTTACCCCAGGGATAACAGCGCAATCCACTCACAGAGCCCATATCGACGAGCGGGTTTACGACCTCGATGTTGGATCAGGACCACCTAGTGGCGCAGCAACTAC-CAAGGGTTCGTTTGTTCAACGATTAAAGTCCT------------------------------------------------------------------------------------------------------------------------------------------------------------------------------------------------------------------------------------------------------------------------------------------------------------------------------------------------------------------------------------------------------------------------------------------------------------------------------------------------------------------------------------------------------------------------------------------------------------------------------------------------------------------------------------------------------------------------------------------------------------------------------------------------------------------------------------------------------------------------------------------------------------------------------------------------------------------------------------------------------------------------------------------------------------------------------------------------------------------------------------------------------------------------------------------------------------------------------------------------------------------------------------------------------------------------------------------------------------------------------------------------------------AACTCACCCGCTACTAAAAATTATTAACAATTCCTTTGTAGACCTCCCAGCACCATCAAACCTGTCATATTTATGAAACTTCGGCTCACTACTAGGAATTTGCCTTATCACACAAATCTTAACAGGACTATTTCTAGCAATACACTATACTGCAGACACATCGTCCGCATTTTCATCAATTGCCCACATCTGTCGAGACGTAAACTACGGGTGAATGGTACGAAATATACATGCAAATGGAGCCTCATTTTTCTTTATCTGTATTTACCTTCACATTGGACGAGGAATTTACCACGGATCATTTATATACAATGAAACATGAAATATCGGCGTAATTCTCCTATTGCTAGTTATAGCAACAGCATTTGTCGGCTACGTCCTACCA
'Oedipina_savagei_AF199153_MVZDBW5785'   -------------------------------------------------------------------------------------------------------------------------------------------------------------------------------------------------------------------------------------------------------------------------------------------------------------------------------------------------------------------------------------------------------------------------------------------------------------------------------------------------------------------------------------------------------------------------------------------------------------------------------------------------------------------------------------------------------------------------------------------------------------------------------------------------------------------------------------------------------------------------------------------------------------------------------------------------------------------------------------------------------------------------------------------------------------------------------------------------------------------------------------------------------------------------------------------------------------------------------------------------------------------------------------------------------------------------------------------------------------------------------------------------------------------------------------------------------------------------------------------------------------------------------------------------------------------------------------------------------------------------------------------------------------------------------------------------------------------------------------------------------------------------------------------------------------------------------------------------------------------------------------------------------------------------------------------------------------------AACTCACCCGCTACTAAAAATTATTAACAATTCCTTTGTAGACCTCCCAGCACCATCAAACCTGTCATATTTATGAAACTTCGGCTCACTACTAGGAATTTGCCTTATTACACAAATCTTAACAGGACTATTTCTAGCAATACACTATACTGCAGACACATCGTCCGCATTTTTATCAATTGCCCACATCTGTCGAGACGTAAACTACGGGTGAATGGTACGAAATATACATGCAAATGGAGCCTCATTTTTCTTTATCTGTATTTACCTTCACATTGGACGAGGAATTTACCACGGATCATTTATATACAATGAAACATGAAATATTGGCGTAATTCTCCTATTGCTAGTTATAGCAACAGCATTTGTCGGCTACGTCCTACCA
'Oedipina_sp._LDW_11270_AF199231_LDW11270'   CGCCTTTTGAT--ATGTATTAATAAAAGGTCCTGCCTGCCCAGTGAC--TCTGTTCAACGGCCGCGGTATCATGACCGTGC-AAAGGTAGCGTAATCACTTGTCTTTTAAATAAAGACTAGTATGAACGGCAACACGAGAGTCCAACTGTCTCACTAAGCTAGTCAGTGAAATTAATCTTTCCGTGCAGAAGCGGAACTAACCATATAAGACGAGAAGACCCTGTGGAGCTT-TAAATCT-AAACTA--A?ATGT--ATTATACTATAGCACAC-GATTTTTGGTTGGGGCGACCGTGAGGCAAAACA-AACCCTCAAGATA--TTAACTAGAGAGACATCTCTACC-GATAGT-AAAACTAACACA-TTGACCCAATAA--TTGATCAACGAACCAAGTTACCCCAGGGATAACAGCGCAATCCACTCACAGAGCCCATATCGACGAGCGGGTTTACGACCTCGATGTTGGATCAGGACCACCTAGTGGTGCAGCAACTAC-TAAGGGTTCGTTTGTTCAACGATTAAAGTCCT------------------------------------------------------------------------------------------------------------------------------------------------------------------------------------------------------------------------------------------------------------------------------------------------------------------------------------------------------------------------------------------------------------------------------------------------------------------------------------------------------------------------------------------------------------------------------------------------------------------------------------------------------------------------------------------------------------------------------------------------------------------------------------------------------------------------------------------------------------------------------------------------------------------------------------------------------------------------------------------------------------------------------------------------------------------------------------------------------------------------------------------------------------------------------------------------------------------------------------------------------------------------------------------------------------------------------------------------------------------------------------------------------------AACCCACCCACTACTAAAAATTATTAACAACTCCTTTGTAGACCTACCGGCACCACCAAACCTATCATATTTATGAAACTTTGGTTCACTACTTGGAGTATGCCTTATTACACAAATTTTAACAGGACTATTTCTAGCAATACACTACACCGCAGACACATCATCAGCATTCTCATCAGTGGTTCACATCTGCCGAGATGTAAACTATGGCTGAATAATACGAAATATACATGCAAACGGAGCCTCATTCTTTTTTATTTGTATCTACCTACACATTGGACGAGGAATTTACCACGGGTCATTTACATATAATGAAACATGAAATATTGGTGTAATATTACTATTACTGGTAATGGCAACAGCATTCGTGGGCTATTTCCTACCA
'Oedipina_stenopodia_AF199180_MVZ138918'   -------------------------------------------------------------------------------------------------------------------------------------------------------------------------------------------------------------------------------------------------------------------------------------------------------------------------------------------------------------------------------------------------------------------------------------------------------------------------------------------------------------------------------------------------------------------------------------------------------------------------------------------------------------------------------------------------------------------------------------------------------------------------------------------------------------------------------------------------------------------------------------------------------------------------------------------------------------------------------------------------------------------------------------------------------------------------------------------------------------------------------------------------------------------------------------------------------------------------------------------------------------------------------------------------------------------------------------------------------------------------------------------------------------------------------------------------------------------------------------------------------------------------------------------------------------------------------------------------------------------------------------------------------------------------------------------------------------------------------------------------------------------------------------------------------------------------------------------------------------------------------------------------------------------------------------------------------------------AACTCACCCACTACTAAAAATTATTAACAACTCCTTTGTAGACCTACCAGCACCATCAAACCTGTCATATTTGTGAAACTTTGGTTCACTGCTCGGAATGTGTCTTATTGCACAAATTTTAACAGGACTATTTCTAGCAATACACTACACCGCAGACACATCATCAGCATTCTCATCAGTTATTCACATTTGCCGAGATGTAAACTATGGCTGAATAGTGCGAAATATACATGCAAACGGAGCCTCTTTCTTTTTTATTTGTATTTACGTACACGTTGGACGAGGAATTTACCACGGATCATTTATATATAACGAAACATGAAATATTGGTGTAATACTACTATTACTGGTAATGGCAACAGCATTCGTAGGCTATGTCCTACCA
'Oedipina_stenopodia_AF199228_MVZ163649'   CGCCTTTTGAT--ATATGTTTATAAAAGGTCCTGCCTGCCCAGTGAC--TCTGTTCAACGGCCGCGGTATCATGACCGTGC-AAAGGTAGCGTAATCACTTGTCTTTTAAATAAGGACTAGTATGAACGGCAACACGAGAGTCCAACTGTCTCACTAGACTGGTCAGTGAAATTAATCTTTCCGTGCAGAAGCGGAACTAACTATATAAGACGAGAAGACCCTGTGGAGCTT-TAAATCT-AAACTA--ATATGT--ATTATACTATAGCACAC-GATTTTTGGTTGGGGCGACCGTGAGGAAAAACA-AACCCTCAAGATA--TTAATTAGAGAGACATCTCTACC-AATAGT-AAAACTAATACA-TTGACCCAATAA--TTGATCAACGAACCAAGTTACCCCAGGGATAACAGCGCAATCCACTCACAGAGCCCATATCGACGAGCGGGTTTACGACCTCGATGTTGGATCAGGACCACCTAGTGGTGCAGCAACTAC-TAAGGGTTCGTTTGTTCAACGATTAAAGTCCT------------------------------------------------------------------------------------------------------------------------------------------------------------------------------------------------------------------------------------------------------------------------------------------------------------------------------------------------------------------------------------------------------------------------------------------------------------------------------------------------------------------------------------------------------------------------------------------------------------------------------------------------------------------------------------------------------------------------------------------------------------------------------------------------------------------------------------------------------------------------------------------------------------------------------------------------------------------------------------------------------------------------------------------------------------------------------------------------------------------------------------------------------------------------------------------------------------------------------------------------------------------------------------------------------------------------------------------------------------------------------------------------------------AACTCACCCACTACTAAAAATTATTAACAACTCCTTTGTAGACCTACCAGCACCATCAAACCTGTCATATTTGTGAAACTTTGGTTCACTGCTCGGAATGTGTCTTATTGCACAAATTTTAACAGGACTATTTCTAGCAATACACTACACCGCAGACACATCATCAGCATTCTCATCAGTTATTCACATTTGCCGAGATGTAAACTATGGCTGAATAGTGCGAAATATACATGCAAACGGAGCCTCATTCTTTTTTATTTGTATTTACGTACACGTTGGACGAGGAATTTACCACGGATCATTTATATATAACGAAACATGAAATATTGGTGTAATACTACTATTACTGGTAATGGCAACAGCATTCGTAGGCTATGTCCTACCA
'Oedipina_taylori_KP886887_MVZ267200'   CGCCTTTTGAC--ATATATTTATAAAAGGTCCTGCCTGCCCAGTGAC--CATGTTCAACGGCCGCGGTATCATGACCGTGC-AAAGGTAGCGTAATCACTTGTCTTTTAAATAAAGACTAGTATGAACGGCAACACGAGAGTCCAACTGTCTCACTAAACTGGTCAGTGAAATTAATCTTTCCGTGCAGAAGCGGAACTAATCATATAAGACGAGAAGACCCTGTGGAGCTT-TAAATCT-AAGCTA--ATATGT--ATAATACCATAGCACAT-GATTTTCGGTTGGGGCGACCGTGAGGCAAAACA-AGCCCTCAAGACA--TTAATTAGAGAGACATCTCAACCAAATAGT-AAAACTAGTACA-TTGACCCAATAA--TTGATCAACGAACCAAGTTACCCCAGGGATAACAGCGCAATCCACTCATAGAGCCCATATCGACGAGCGGGTTTACGACCTCGATGTTGGATCAGGACCACCTAGTGGAGCAGCAACTAC-TAAGGGTTCGTTTGTTCAACGATTAAAGTCCTACGTGATCTGAGTTCAGACCGGAGTAATCCAGGTCAGTTTCTATCTATAACCAG-ACTTTTCTAGTACGAAAGGACCGAAAAGCCAAGGCCAATAAAGCCCTC-AAACCTTTCAA-C-AATCCCTAAAAACAAATAAAGGGACCAAAAGAAAAACACTCAAGCCT-ATACGGC-TTGTTAAGATGGCAGAGCACGGTAATTGCAAAAGGCCTAAGCCCTTTA--AACGAAAGTTCAAATCTTTCTCTTAAT--TATGAATATGTTATTAAAAAATATAATCAACCCACTACTATATATGATCCCAGTATTGTTAGCCGTAGCATTTTTAACCCTACTTGAACGAAAAATCCTAGGATATATGCAATTTCGAAAAGGACCAAATATTGTAGGCCCAACAGGACTCCTACAACCAATCGCAGACGGCCTAAAACTCTTTATCAAAGAACCAGTGCGACCAACAACCTCATCACAAACAATGTTTCTACTTACCCCAACCATGGCACTAACACTATCTCTACTAATCTGAATCCCACTCCCGCTTCCAAACACATTATCAAATTTAAACTTGGGCATTTTATTCATATTAGCCATCTCAAGCCTTACAGTATATTCAATTCTTGGGTCAGGATGAGCATCAAACTCAAAATACGCACTTATCGGCGCACTACGAGCAGTAGCACAAACAATCTCATATGAAGTTACCCTAGGACTAATTATTCTGTGCCTTGTATTATTAACAGGCGGATTTTGACTAGCTAATTTTAATACAACTCAAGAAAACCTATGATTCTTAGTACCAGCCTGAGCTATAGCAGGAATGTGATTTATCTCAACTTTAGCAGAAACAAACCGAGCACCATTTGACCTCACAGAAGGAGAATCTGAACTAGTCTCAGGCTTTAATGTAGAATACTCAGGGGGCCCATTTGCCCTATTTTTCCTGGCAGAATATACAAACATTCTAATGATAAACACACTATCTGCAATCTTATTCCTTGGCACAACATTTTATCACCTACAACCGGAATTATCAACCATTAACCTAATTATCAAATCCTCTCTACTAACCATACTATTCCTATGAGTTCGTGCCTCATACCCACGATTCCGATACGACCAACTAATACATCTCGTGTGAAAAAACTTTCTACCAGTAACAATTGCAATAACCATAATACATGTTTCTATTCCAATTATAATAGCAGGAATTCCATCAATACCATAGGACATGTGCCCGAAAGC-TAGGGCTTACCTTGATAGGGTAATCTATATGGGTTCAAACCCCATCA----CCTCCTAAAAAAATAGGACTCGAACCTATTCAACAGAGATCAAAACTCTAAGTGCACCC---------------------------------------------------------------------------------------------------------------------------------------------------------------------------------------------------------------------------------------------------------------------------------------------------------------------------------------------------------------------------------------------------
'Oedipina_tomasi_KP886886_MVZ258037'   -GCCTTTTGAAC-ATATATTTATAAAAGGTCCTGCCTGCCCAGTGAC--TCTGTTTAACGGCCGCGGTATCATGACCGTGC-AAAGGTAGCGTAATCACTTGTCTTTTAAATAAAGACTAGTATGAACGGCAACACGAGGGTTCAACTGTCTCATTAAATTGGTCAGTAAAATTAATCTTTCCGTGCAGAGACGGAAATAATTATATAAGACGAGAAGACCCTGTGGAGCTT-TAAATCA-AAACTA--ACATTTA-ATAATATTATAGTATAC-GATTTTAGGTTGGGGCGACCATGAGGCAAAATT-AACCCTCAAA--T--ATAACTAGAGAGACATTTCTAAAAAATAGT-AATACTAACATA-TTGACCCAATAA--TTGATCAACGAACTAAGTTACCCCAGGGATAACAGCGCAATCCACTCACAGAGCCCATATCGACGAGCGGGTTTACGACCTCGATGTTGGATCAGGACCACCTAGTGGTGCAGCAATTAC-TAAGGGTTCGTTTGGTCAACGATTAAAGTCCTACGTGATCTGAGTTCAGACCGGAGTAATCCAGGTCAGTTTCTATCTATAACTAG-ACTTTTCTAGTACGAAAGGACCGGAAAGCAGAGGTCAATAAATCCTTA-AACCTTTCAAT-A-AGTCTATGAAGATAAATAAATAGACTATAAG-AAAACATTATAGTCT-ATACGAC-TTATTAAGGTGGCAGAGCACGGTAATTGCAAGAAGCCTAAAACTTCAA-CCTCGAAAGTTCAAGTCTTTCTCTTAATTATATGAATATATTATTAAAA---ATTATTAATCCAATTCTTTATATAGTTCCAGTATTATTAGCAGTAGCCTTCTTAACCCTTCTAGAACGAAAAGTCCTAGGATATATACAATTTCGGAAAGGTCCAAACATTATTGGTCCAACTGGCCTTTTACAACCAATCGCAGATGGCCTAAAATTATTTATTAAAGAACCTGTACGACCAACTATTTCATCACAAACCCTTTTTTTATTAACCCCAACCATAGCATTAACATTATCATTACTAATTTGAATTCCACTACCACTTCCAAACACACTATCTAACCTAAATTTAGGTGTATTATTTATACTAGCGATCTCAAGCCTAACCGTCTATTCAATTATAGGATCTGGATGGGCCTCAAACTCAAAATATGCACTTATTGGAGCACTTCGAGCAGTAGCCCAGACAATCTCATATGAAGTTACCCTTGGCCTAATTATCCTATGCCTTGTACTTTTAACAGGGGGATTTTTATTAGGCAACTTCAATACAACCCAAGAAAATTTATGATTTTTAATACCAGCTTGACACATAGCTAGTATATGATTTATCTCAACTTTAGCAGAAACAAACCGAGCACCATTCGATTTAACAGAGGGTGAATCAGAACTTGTCTCAGGATTTAATGTAGAATATGCTGGCGGACCATTTGCCATATTTTTTTTAGCAGAATACGCCAATATTCTTATAATAAATATATTATCAACAATCTTATTCTTTGGAACAACATTTTATCACCAACAACCAGAATTATCAACCATTAACCTAATTATTAAAACATCCATATTAACCACATTATTTTTATGAATTCGAGCTTCATATCCACGATTCCGCTATGATCAACTAATACATCTAGTATGAAAAAACTTCTTACCAATCACAATCGCAATAACTATAATACATATCTCTATTCCAATTTTAATAATAGGAATTCCATCAATACCATAGGATGTGTGTCCGAAAA--TAAGATTTACCTTGATAGGGTAATAAATATGGGTT-AAACCCCATCA----CTTCCTAAAAAAATAGGACTCGAACCTATTCAATAGAGATCAA-------------------------------------------------------------------------------------------------------------------------------------------------------------------------------------------------------------------------------------------------------------------------------------------------------------------------------------------------------------------------------------------------------------------
'Oedipina_uniformis_AF199182_MVZ221340'   -------------------------------------------------------------------------------------------------------------------------------------------------------------------------------------------------------------------------------------------------------------------------------------------------------------------------------------------------------------------------------------------------------------------------------------------------------------------------------------------------------------------------------------------------------------------------------------------------------------------------------------------------------------------------------------------------------------------------------------------------------------------------------------------------------------------------------------------------------------------------------------------------------------------------------------------------------------------------------------------------------------------------------------------------------------------------------------------------------------------------------------------------------------------------------------------------------------------------------------------------------------------------------------------------------------------------------------------------------------------------------------------------------------------------------------------------------------------------------------------------------------------------------------------------------------------------------------------------------------------------------------------------------------------------------------------------------------------------------------------------------------------------------------------------------------------------------------------------------------------------------------------------------------------------------------------------------------------AACACACCCCCTACTAAAAATTATTAATAATTCATTTGTAGACCTACCAGCACCATCAAACCTGTCATACTTGTGAAATTTTGGCTCACTACTAGGAATATGTCTTATCGCACAAATTTTAACTGGATTGTTTTTAGCAATACACTATACTGCAGATACATCATCAGCATTCTCATCAGTTGTTCATATCTGCCGAGATGTTAACTACGGCTGAATAATGCGGAACATACATGCAAATGGGGCCTCATTCTTTTTTATCTGTATTTACATACACATTGGACGAGGAATTTATTATGGATCATTTATATATAATGAAACATGAAATATTGGCGTAGTACTACTACTATTAGTAATAGCAACAGCATTCGTTGGCTACGTCTTACCA
'Oedipina_uniformis_AF199183_MVZ225905'   -------------------------------------------------------------------------------------------------------------------------------------------------------------------------------------------------------------------------------------------------------------------------------------------------------------------------------------------------------------------------------------------------------------------------------------------------------------------------------------------------------------------------------------------------------------------------------------------------------------------------------------------------------------------------------------------------------------------------------------------------------------------------------------------------------------------------------------------------------------------------------------------------------------------------------------------------------------------------------------------------------------------------------------------------------------------------------------------------------------------------------------------------------------------------------------------------------------------------------------------------------------------------------------------------------------------------------------------------------------------------------------------------------------------------------------------------------------------------------------------------------------------------------------------------------------------------------------------------------------------------------------------------------------------------------------------------------------------------------------------------------------------------------------------------------------------------------------------------------------------------------------------------------------------------------------------------------------------AACACACCCCCTACTAAAAATTATTAATAATTCATTTGTAGACCTACCAGCACCATCAAACCTGTCATACTTGTGAAATTTTGGTTCACTACTAGGAATATGTCTTATCGCACAAATTTTAACTGGATTGTTTTTAGCAATACACTATACTGCAGATACATCATCAGCATTCTCATCAGTTGTTCATATCTGCCGAGATGTTAACTACGGCTGAATAATGCGGAACATACATGCAAATGGGGCCTCATTCTTTTTTATCTGTATTTACATACACATTGGACGAGGAATTTATTATGGATCATTTATATATAATGAAACATGAAATATTGGCGTAGTACTACTACTATTAGTAATAGCAACAGCATTCGTTGGCTACGTCTTACCA
'Oedipina_uniformis_AF199184_MVZ194871'   -------------------------------------------------------------------------------------------------------------------------------------------------------------------------------------------------------------------------------------------------------------------------------------------------------------------------------------------------------------------------------------------------------------------------------------------------------------------------------------------------------------------------------------------------------------------------------------------------------------------------------------------------------------------------------------------------------------------------------------------------------------------------------------------------------------------------------------------------------------------------------------------------------------------------------------------------------------------------------------------------------------------------------------------------------------------------------------------------------------------------------------------------------------------------------------------------------------------------------------------------------------------------------------------------------------------------------------------------------------------------------------------------------------------------------------------------------------------------------------------------------------------------------------------------------------------------------------------------------------------------------------------------------------------------------------------------------------------------------------------------------------------------------------------------------------------------------------------------------------------------------------------------------------------------------------------------------------------AACACACCCCCTACTGAAAATTATTAATAATTCATTTGTAGACCTACCAGCACCATCAAACCTGTCATACTTATGAAATTTTGGTTCACTGCTAGGAATATGTCTTATCGCACAAATTTTAACTGGACTGTTTTTAGCAATACACTATACCGCAGATACATCCTCAGCATTCTCATCAGTTGTTCATATTTGCCGAGATGTTAACTACGGCTGAATAATACGGAATATACATGCAAATGGGGCCTCATTCTTTTTTATCTGTATTTATATACACATTGGGCGAGGAATTTATTATGGATCATTTATATATAATGAAACATGAAATATTGGCGTAGTACTACTACTATTAGTAATAGCAACAGCATTCGTTGGCTACGTCTTACCA
'Oedipina_uniformis_AF199186_MVZ194862'   -------------------------------------------------------------------------------------------------------------------------------------------------------------------------------------------------------------------------------------------------------------------------------------------------------------------------------------------------------------------------------------------------------------------------------------------------------------------------------------------------------------------------------------------------------------------------------------------------------------------------------------------------------------------------------------------------------------------------------------------------------------------------------------------------------------------------------------------------------------------------------------------------------------------------------------------------------------------------------------------------------------------------------------------------------------------------------------------------------------------------------------------------------------------------------------------------------------------------------------------------------------------------------------------------------------------------------------------------------------------------------------------------------------------------------------------------------------------------------------------------------------------------------------------------------------------------------------------------------------------------------------------------------------------------------------------------------------------------------------------------------------------------------------------------------------------------------------------------------------------------------------------------------------------------------------------------------------------AACACACCCCCTACTGAAAATTATTAATAATTCATTTGTAGACCTACCAGCACCATCAAACCTGTCATACTTATGAAATTTTGGTTCACTGCTAGGAATATGTCTTATCGCACAAATTTTAACTGGACTGTTTTTAGCAATACACTATACCGCAGATACATCCTCAGCATTCTCATCAGTTGTTCATATCTGCCGAGATGTTAACTACGGCTGAATAATGCGGAATATACATGCAAATGGGGCCTCATTCTTTTTTATCTGTATTTATATACATATTGGGCGAGGAATTTATTATGGATCATTTATATATAATGAAACATGAAATATTGGCGTAGTACTACTACTATTAGTAATAGCAACAGCATTCGTTGGCTACGTTTTACCA
'Oedipina_uniformis_AF199187_MVZ194864'   -------------------------------------------------------------------------------------------------------------------------------------------------------------------------------------------------------------------------------------------------------------------------------------------------------------------------------------------------------------------------------------------------------------------------------------------------------------------------------------------------------------------------------------------------------------------------------------------------------------------------------------------------------------------------------------------------------------------------------------------------------------------------------------------------------------------------------------------------------------------------------------------------------------------------------------------------------------------------------------------------------------------------------------------------------------------------------------------------------------------------------------------------------------------------------------------------------------------------------------------------------------------------------------------------------------------------------------------------------------------------------------------------------------------------------------------------------------------------------------------------------------------------------------------------------------------------------------------------------------------------------------------------------------------------------------------------------------------------------------------------------------------------------------------------------------------------------------------------------------------------------------------------------------------------------------------------------------------AACACACCCCCTACTGAAAATTATTAATAATTCATTTGTAGACCTACCAGCACCATCAAACCTGTCATACTTATGAAATTTTGGTTCACTGCTAGGAATATGTCTTATCGCACAAATTTTAACTGGACTGTTTTTAGCAATACACTATACCGCAGATACATCCTCAGCATTCTCATCAGTTGTTCATATCTGCCGAGATGTTAACTACGGCTGAATAATGCGGAATATACATGCAAATGGGGCCTCATTCTTTTTTATCTGTATTTATATACATATTGGGCGAGGAATTTATTATGGATCATTTATATATAATGAAACATGAAATATTGGCGTAGTACTACTACTATTAGTAATAGCAACAGCATTCGTTGGCTACGTTTTACCA
'Oedipina_uniformis_AF199188_MVZ225906'   -------------------------------------------------------------------------------------------------------------------------------------------------------------------------------------------------------------------------------------------------------------------------------------------------------------------------------------------------------------------------------------------------------------------------------------------------------------------------------------------------------------------------------------------------------------------------------------------------------------------------------------------------------------------------------------------------------------------------------------------------------------------------------------------------------------------------------------------------------------------------------------------------------------------------------------------------------------------------------------------------------------------------------------------------------------------------------------------------------------------------------------------------------------------------------------------------------------------------------------------------------------------------------------------------------------------------------------------------------------------------------------------------------------------------------------------------------------------------------------------------------------------------------------------------------------------------------------------------------------------------------------------------------------------------------------------------------------------------------------------------------------------------------------------------------------------------------------------------------------------------------------------------------------------------------------------------------------------AACACACCCCCTACTGAAAATTATTAATAATTCATTTGTAGACCTACCAGCACCATCAAACCTGTCATACTTATGAAATTTTGGCTCACTACTAGGAATATGTCTTATCGCACAAATTTTAACTGGATTGTTTTTAGCAATACACTATACCGCAGACACATCCTCAGCATTCTCATCAGTTGTTCATATCTGCCGAGATGTTAACTACGGCTGAATAATACGGAATATACATGCAAATGGGGCCTCATTCTTTTTTATCTGTATTTATATACACATTGGACGAGGAATTTATTATGGATCATTTATATATAATGAAACATGAAATATTGGCGTAGTACTACTACTATTAGTAATAGCAACAGCATTCGTTGGCTACGTCTTACCA
'Oedipina_uniformis_AF199189_MVZ221321'   -------------------------------------------------------------------------------------------------------------------------------------------------------------------------------------------------------------------------------------------------------------------------------------------------------------------------------------------------------------------------------------------------------------------------------------------------------------------------------------------------------------------------------------------------------------------------------------------------------------------------------------------------------------------------------------------------------------------------------------------------------------------------------------------------------------------------------------------------------------------------------------------------------------------------------------------------------------------------------------------------------------------------------------------------------------------------------------------------------------------------------------------------------------------------------------------------------------------------------------------------------------------------------------------------------------------------------------------------------------------------------------------------------------------------------------------------------------------------------------------------------------------------------------------------------------------------------------------------------------------------------------------------------------------------------------------------------------------------------------------------------------------------------------------------------------------------------------------------------------------------------------------------------------------------------------------------------------------AACACACCCCCTACTGAAAATTATTAATAATTCATTTGTAGACCTACCAGCACCATCAAACCTGTCATACTTATGAAATTTTGGTTCACTACTAGGAATATGTCTTATCGCACAAATTTTAACTGGACTGTTTTTAGCAATACACTATACCGCAGACACATCCTCAGCATTCTCATCAGTTGTTCATATCTGCCGAGATGTTAACTACGGCTGAATAATACGGAATATACATGCAAATGGGGCCTCATTCTTTTTTATCTGTATTTATATACACATTGGACGAGGAATTTATTATGGATCATTTATATATAATGAAACATGAAATATTGGCGTAGTACTACTACTATTAGTAATAGCAACAGCATTCGTTGGCTACGTCTTACCA
'Oedipina_uniformis_AF199191_MVZ181349'   -------------------------------------------------------------------------------------------------------------------------------------------------------------------------------------------------------------------------------------------------------------------------------------------------------------------------------------------------------------------------------------------------------------------------------------------------------------------------------------------------------------------------------------------------------------------------------------------------------------------------------------------------------------------------------------------------------------------------------------------------------------------------------------------------------------------------------------------------------------------------------------------------------------------------------------------------------------------------------------------------------------------------------------------------------------------------------------------------------------------------------------------------------------------------------------------------------------------------------------------------------------------------------------------------------------------------------------------------------------------------------------------------------------------------------------------------------------------------------------------------------------------------------------------------------------------------------------------------------------------------------------------------------------------------------------------------------------------------------------------------------------------------------------------------------------------------------------------------------------------------------------------------------------------------------------------------------------------AACACACCCCTTACTGAAAATTATTAATAATTCATTTGTAGATCTACCAACACCATCAAACCTGTCATACTTATGAAATTTTGGTTCACTACTAGGAATATGTCTTATCGCACAAATTTTAACTGGACTGTTTTTAGCAATACACTATACCGCAGACACATCCTCAGCATTCTCATCAGTTGTTCATATCTGCCGAGATGTTAACTACGGCTGAATAATACGGAATATACATGCAAATGGGGCCTCATTCTTTTTTATCTGTATTTATATACACATTGGACGAGGAATTTATTATGGATCATTTATATATAATGAAACATGAAATATTGGCGTAGTACTACTACTATTAGTAATAGCAACAGCATTCGTTGGCTACGTCTTACCA
'Oedipina_uniformis_AF199185_MVZ190853'   CGCCTTTTGAT--ATATATATATAAAAGGTCCTGCCTGCCCAGTGAC--TCTGTTCAACGGCCGCGGTATCATGACCGTGC-AAAGGTAGCGTAATCACTTGTCTTTTAAATAAAGACTAGTATGAACGGCAACACGAGAGTTCAACTGTCTCACTAAATTAGTCAGTGAAATTAATCTTTCCGTGCAGAAGCGGAACTAATACTATAAGACGAGAAGACCCTGTGGAGCTT-TAAATCT-AAGCTA--ATATAT--ATATTATTATAGCACAC-GATTTTGGGTTGGGGCGACCATGAGACAAAACA-AACCCTCAAGACA--TTAACTAGAGAGACATCTCAACCAAATAGT-AATACTAACACA-TTGACCCAATAA--TTGATCAACGAACCAAGTTACCCCAGGGATAACAGCGCAATCCACTCACAGAGCCCCTATCGACGAGCGGGTTTACGACCTCGATGTTGGATCAGGACCACCTAGTGGTGCAGCAACTAC-TAAGGGTTCGTTTGTTCAACGATTAAAGTCCT------------------------------------------------------------------------------------------------------------------------------------------------------------------------------------------------------------------------------------------------------------------------------------------------------------------------------------------------------------------------------------------------------------------------------------------------------------------------------------------------------------------------------------------------------------------------------------------------------------------------------------------------------------------------------------------------------------------------------------------------------------------------------------------------------------------------------------------------------------------------------------------------------------------------------------------------------------------------------------------------------------------------------------------------------------------------------------------------------------------------------------------------------------------------------------------------------------------------------------------------------------------------------------------------------------------------------------------------------------------------------------------------------------AACACACCCCCTACTGAAAATTATTAATAATTCATTTGTAGACCTACCAGCACCATCAAACCTGTCATACTTATGAAATTTTGGTTCACTGCTAGGAATATGTCTTATCGCACAAATTTTAACTGGACTGTTTTTAGCAATACACTATACCGCAGATACATCCTCAGCATTCTCATCAGTTGTTCATATTTGCCGAGATGTTAACTACGGCTGAATAATACGGAATATACATGCAAATGGGGCCTCATTCTTTTTTATCTGTATTTATATACACATTGGGCGAGGAATTTATTATGGATCATTTATATATAATGAAACATGAAATATTGGCGTAGTACTACTACTATTAGTAATAGCAACAGCATTCGTTGGCTACGTCTTACCA
'Oedipina_uniformis_AF199230_MVZ203751'   CGCCTTTTGAT--ATATATATATAAAAGGTCCTGCCTGCCCAGTGAC--TCTGTTCAACGGCCGCGGTATCATGACCGTGC-AAAGGTAGCGTAATCACTTGTCTTTTAAATAAAGACTAGTATGAACGGCAACACGAGAGTTCAACTGTCTCACTAAATTAGTCAGTGAAATTAATCTTTCCGTGCAGAAGCGGAATTAATGCTATAAGACGAGAAGACCCTGTGGAGCTT-TAAATCT-AAGCTA--ACATAT--ATATTATTATAGCACAC-GATTTTGGGTTGGGGCGACCATGAGACAAAACA-AACCCTCAAGACA--TTAACTAGAGAGACATCTCAACCAAATAGT-AATACTAACACA-TTGACCCAATAA--TTGATCAACGAACCAAGTTACCCCAGGGATAACAGCGCAATCCACTCACAGAGCCCATATCGACGAGCGGGTTTACGACCTCGATGTTGGATCAGGACCACCTAGTGGTGCAGCAACTAC-TAAGGGTTCGTTTGTTCAACGATTAAAGTCCT------------------------------------------------------------------------------------------------------------------------------------------------------------------------------------------------------------------------------------------------------------------------------------------------------------------------------------------------------------------------------------------------------------------------------------------------------------------------------------------------------------------------------------------------------------------------------------------------------------------------------------------------------------------------------------------------------------------------------------------------------------------------------------------------------------------------------------------------------------------------------------------------------------------------------------------------------------------------------------------------------------------------------------------------------------------------------------------------------------------------------------------------------------------------------------------------------------------------------------------------------------------------------------------------------------------------------------------------------------------------------------------------------------AACACACCCCCTACTGAAAATTATTAATAATTCATTTGTAGACCTACCAGCACCATCAAACCTGTCATACTTATGAAATTTTGGTTCACTGCTAGGAATATGTCTTATTGCACAAATTTTAACTGGACTGTTTTTAGCAATACACTATACCGCAGATACATCCTCAGCATTCTCATCAGTTGTTCATATTTGCCGAGATGTTAACTACGGCTGAATAATACGGAATATACATGCAAATGGAGCCTCATTCTTTTTTATCTGTATTTATATACACATTGGGCGAGGAATTTATTATGGATCTTTTATATATAATGAAACATGAAATATTGGCGTAGTACTACTACTATTAGTAATAGCAACAGCATTCGTTGGCTATGTCCTACCA
'Pseudoeurycea_werleri_KP886872_IBH22294'   CGCCTTTTGAA--CTATTAATATAAAAGGTCCTGCCTGCCCAGTGACATCTGTTTCAACGGCCGCGGTATCATGACCGTGC-AAAGGTAGCGTAATCACTTGTCTTTTAAATAAAGACCAGTATGAATGGCAAGACGAAAGCCTAACTGTCTCTCTAAGTTAATCAATAAAATTGATCTTTCCGTGCAGAAGCGGGAATAATAATATAAGACGAGAAGACCCTGTGGAGCTT-TAAACTT-AAGTTA--ACAAAATATAAATGTACTAACACCA-AGTTTTAGGTTGGGGCGACCATGAGGTAAAACACAACCCTCAAGATAA-AAACTAAGAAGGACACTTCAAAT--------AATATTATTACACTTGACCCAATAA--TTGATCAACGAACCAAGTTACCCCAGGGATAACAGCGCAATCTACTCAAAGAGCCCCTATCGACGAGCAGGTTTACGACCTCGATGTTGGATCAGGACCCCCAAATAATGCAACAGTTAT-TAAAGGTTCGTTTGTTCAACGATTAAAGTCCTACGTGATCTGAGTTCAGACCGGAGCAATCCAGGTCAGTTTCTATCTATAACCTA-ACTTTTCCAGTACGAAAGGACCGAAAAATTAAAGCCCATAAACAATT--AAGCCTTAAAA-ATAACCTCTGAGCACAAATAAAGAGAATAGATA-----AATATTAGTCTAATACGAC-TTATTGGGGTGGCAGAGCACGGTAATTGCAAGAGATCTAAGACCTTAT-ACTCGAAAGTTCAAATCCTTCCCCCAAT--TATGAACATATTATTAAAAACCCTGATTAACCCACTATTATATATCATTCCAGTACTTCTAGCAGTAGCATTCCTAACACTACTCGAACGAAAAGTGTTAGGCTATATACAATTTCGTAAAGGACCAAATATTGTTGGCCCTACCGGCCTTCTACAACCAATTGCAGATGGCTTAAAACTATTTACCAAAGAACCAATCCGACCGTCAACATCATCACAAACAATATTTTTATTAATACCAACAATGGCCCTAACCCTCTCACTGTTAATGTGAACACCCCTCCCCCTTCCAAACACCCTCTCAAATCTCAACCTCGGAGTTCTATTTATACTAGCCTTATCAAGCTTAACTGTTTACTCAATCTTAGGCTCCGGATGAGCATCAAACTCAAAATATGCACTAATTGGCGCACTACGAGCAGTAGCCCAGACAATTTCATATGAGGTTACCCTAGGCTTGATTCTACTGTGCCTTATCTTAATATCAGGGGGATTTATACTAACAAACTTTAGTGTAACACAAGAAAATATATGATTCCTTGTACCAACCTGATCTTTAGCAAGCATGTGATTTATCTCAACTCTAGCAGAAACAAATCGAGCACCATTTGACCTCACAGAAGGAGAGTCTGAGTTGGTATCCGGATTTAATGTAGAATATGCAGGAGGACCGTTCGCCCTATTTTTCCTAGCAGAATACGCAAACATTATTATAATAAATGTCTTATCTACAATCCTATTTTTAGGCACAACCACATACCACCTTCAACCAGAACTATCAACCATTAATTTAATAATTAAAGCCTCCATCATGACCATCTTATTTCTATGAGTACGCGCCTCATATCCACGATTCCGATACGACCAACTAATACACCTCGTATGAAAAAACTTTTTACCTCTTACAATTGCAATAACTATACTACATCTTTCACTCCCAGTTATAACAATAAGCCTACCATCAATACCATAGGACATGTGCCCGAAAGA-TAGGGTTTACCTTGATAGGGTAATTAATAGAGGTTCAAACCCACTCATC--TCCTCTAAAAAAATAGGACTCGAACCTACCCCTTAGAGATCAAAACTCCAAGTGCACCCCC-------------------------------------------------------------------------------------------------------------------------------------------------------------------------------------------------------------------------------------------------------------------------------------------------------------------------------------------------------------------------------------------------
Oedipina_sp._Ecuador_DHMECN14489_QCAZ75501   CGCCTTTTGAC--ATATACTTATAAAAGGTCCTGCCTGCCCAGTGAC--TCTGTTTAACGGCCGCGGTATTATGACCGTGC-AAAGGTAGCGTAATCACTTGTCTTTTAAATAAAGACTAGTATGAATGGCAACACGAGGACCCAACTGTCTCACTAAATTAGTCAGTGAAATTAATCTTTCCGTGCAGATGCGGAAATAATAATATAAGACGAGAAGACCCTGTGGAGCTT-TAAATCT-AAACTA--ACACTTA-ATAGTATAATAGCACAA-GATTTTAGGTTGGGGCGACCGTGA-GAAAAACA-AACTCTCAACACA---CAACTAGAGAAACATCTCTAACAAATAGT-AATACTAATACA-TTGACCCAATAA--TTGATCAACGAACCAAGTTACCCCAGGGATAACAGCGCAATCCACTCACAGAGCCCATATCGACGAGCGGGTTTACGACCTCGATGTTGGATCAGGACCACCCAGTGGCGCAGCAGCTAC-TAAAGGTTCGTTTGTTCAACGATTAAAGTCCTACG----------------------------------------------------------------------------------------------------------------------------------------------------------------------------------------------------------------------------------------------------------------------------------------------------------------------------------------------------------------------------------------------------------------------------------------------------------------------------------------------------------------------------------------------------------------------------------------------------------------------------------------------------------------------------------------------------------------------------------------------------------------------------------------------------------------------------------------------------------------------------------------------------------------------------------------------------------------------------------------------------------------------------------------------------------------------------------------------------------------------------------------------------------------------------------------------------------------------------------------------------------------------------------------------------------------------------------------------------------------------------------------------------------------------CTAAAAATTATTAATAATTCC?T??TAGATCTT????CACCTTCAAAC???TCATACTTATGAAACTTCGGCTCACTACTGGGTATTTGTCTTATTACACAAATCTTTACCGGACTATTTTTAGCAATACACTACACTGCAGACACATCATCTGCATTCTCATCAATTGCCCACATTTGTCGAGACGTAAATTACGGATGAATAGTACGAAATATGCACGCAAATGGGGCCTCATTTTTCTTTATTTGCATCTATCTACATATTGGACGAGGAATCTACCACGGATCATTTATATATAATGAAACATGAAATATTGGCGTAATTTTACTATTACTAGTCATGGCAACAGCATTCGTGGGCTATGTCTTACCG
'Thorius_troglodytes_KP886889_IBH22597'   CGCCTTTTGAT--TTATTAATATAAAAGGTCCTGCCTGCCCAGTGACA-TTTGTTCAACGGCCGCGGTATTATGACCGTGC-AAAGGTAGCGTAATCACTTGTCCTTTAAATGAAGACCAGTATGAACGGCAAGACGAGAGCCTAACTGTCTCTCCACACTAGTTAATGAAGTTGATTTTTCCGTGCAGAAGCGGAAATAATATTATAAGACGAGAAGACCCTGTGGAGCTT-TAAGTAA-AAACTA--GTTATTT-AATATAATGTGGC-TAA-AACTTTAGGTTGGGGCGACCGTGAGGTAAAATTAATCCCTCAAGATAA-AATATTAGAAAGACACTTCAAACAAACAAA--ATATTGATATA-TTGACCCAAAAA--TTGATCAACGAACCAAGTTACCCCAGGGATAACAGCGCAATCCACTCACAGAGTCCTTATCGACGAGTGGGTTTACGACCTCGATGTTGGATCAGGACCCCCAAATAATGTAACAATTAT-TAAAGGTTCGTTTGTTCAACGATTAAAGTCCTACGTGATCTGAGTTCAGACCGGAGTAATCCAGGTCAGTTTCTATCTATAATAAA-ACTTTTCTAGTACGAAAGGACCGAAAAGATGAGGCCTATAAACAATTT-AAGCCTTCTTA-ATAACTTCTGAACAAAAATAAAGAAGGTAATAA-GAGATAAAAAAGTCTAATACGAC-TTATTAAGGTGGCAGAGCCCGGTAATTGCATAAAGCCTAAAACTTTTA-CCCCGAGGATTCAAATCCCTCCCTTAAT--TATGAATA---TACTTAAAATAGTGATTAACCCAATACTTTATATAATTCCCGTGCTCCTGGCCGTAGCATTTTTAACCCTGCTAGAACGAAAAGTCTTAGGATATATGCAGCTGCGAAAAGGACCAAATATTGTTGGCCCAACCGGCCTTCTCCAACCAATTGCAGACGGACTTAAACTATTTACTAAAGAACCGATCCGCCCATCAACATCATCCCAAATTATATTTTTACTAGCACCAACAATAGCCCTTATATTGTCCCTACTCATCTGAATTCCACTGCCTCTACCAAACACACTCTCAAGCCTTAACTTAGGCATCCTATTTATACTAGCCTTATCAAGCCTGACCGTCTACTCTATCTTGGGGTCAGGATGGGCATCAAACTCAAAATATGCACTAATTGGAGCACTTCGAGCAGTAGCCCAAACAATTTCATATGAGGTCGCACTAGGACTAATTTTATTATGCCTTATTCTCTTAGCAGGCGGATTTATATTATTAAACTTTAGCACCGCACAAGAAAATATATGATTTCTAGTACCAGCTTGACCAATAGCAGGAATGTGATTTATCTCTACCCTAGCAGAAACCAACCGAGCACCGTTTGATCTTACTGAGGGAGAATCTGAACTAGTCTCCGGATTTAACGTAGAGTACGCAGGTGGCCCATTCGCCCTATTTTTTCTAGCTGAATATGCAAACATTATCATAATAAATGTTTTATCAACAATTCTATTCCTGGGCACAACCTTTTATCACCTACAACCTGAACTCTCAACAATTAATTTATCACTTAAGGCCTCAATTATAACAATTTTATTTTTATGAGTCCGTGCTTCATACCCGCGATTTCGATATGATCAACTTATACACCTTGTGTGAAAAAATTTTTTACCAATTACAATTGCAATAACCATATTTTATATTTCTCTCCCAGCTATAGCAACTGGACTCCCA---ACAACTTAGGATATGTGCCCGAAAGC-TAGGGCTTACCTTGATAGGGTAAATTATAGAGGTTCAAACCCCCTCATCTCCTACCTAAAAAAACAGGAATCGAACCTGCCCCCTAGAAATCAAAACTCTAAG----------------------------------------------------------------------------------------------------------------------------------------------------------------------------------------------------------------------------------------------------------------------------------------------------------------------------------------------------------------------------------------------------------
Oedipina_parvipes_FJ784316.1__voucher_AJC_1786_   CGCCTTTTGAT--ATATATTCATAAAAGGTCCTGCCTGCCCAGTGAC--TCTGTTTAACGGCCGCGGTATTATGACCGTGC-AAAGGTAGCGTAATCACTTGTCTTTTAAATAAAGACTAGTATGAACGGCAACACGAGGACCCAACTGTCTCACTAAATTAGTCAGTGAAATTTATTTTTCCGTGCAAAAGCGGAAATATTTATATAAGACGAGAAGACCCTGTGGAGCTT-TAAATTT-AAACTA--ACACTTA-ATAGTATTATAGCATAA-AATTTTAGGTTGGGGCGACCATGAGGAAAAATA-AACCCTCAAGATA--TTAACTAGAGAGACATCTC-AACAAATAGT-AATACTAACATA-TTGACCCAATAA--TTGATCAACGAACCAAGTTACCCCAGGGATAACAGCGCAATCCACTCACAGAGCCCATATCGACGAGCGGGTTTACGACCTCGATGTTGGATCAGGACTACCCAGTGGCGCAGCAACTAC-TAAAGGTTCGTTTGTTCAACGATTAAAATCCT-------------------------------------------------------------------------------------------------------------------------------------------------------------------------------------------------------------------------------------------------------------------------------------------------------------------------------------------------------------------------------------------------------------------------------------------------------------------------------------------------------------------------------------------------------------------------------------------------------------------------------------------------------------------------------------------------------------------------------------------------------------------------------------------------------------------------------------------------------------------------------------------------------------------------------------------------------------------------------------------------------------------------------------------------------------------------------------------------------------------------------------------------------------------------------------------------------------------------------------------------------------------------------------------------------------------------------------------------------------------------------------------------------------------------------------------------------------------------------------------------------------------------------------------------------------------------------------------------------------------------------------------------------------------------------------------------------------------------------------------------------------------------------------------------------------
Oedipina_carablanca_FJ196862.1__   CGCCTTTTGAC--ATATATTAATAAAAGGTCCTGCCTGCCCAGTGAC--TCTGTTTAACGGCCGCGGTATTATGACCGTGC-AAAGGTAGCGTAATCACTTGTCTTTTAAATAAAGACTAGTATGAACGGCAACACGAGAGTTCAACTGTCTCACTAAATTAGTCAGTGAAATTCATCTTTCCGTGCAGAAGCGGAAATAAACGTATAAGACGAGAAGACCCTGTGGAGCTT-TAAATCA-AAACTA--ACACTTA-ATAGCATTATAGCATTA-GATTTTAGGTTGGGGCGACCGTGAGGAAAAATA-AACCCTCAA-ATA--TAAACTAGAGAAACATCTCTAACAAGCAGT--ATACTAAAACA-TTGACCCAATAA--TTGATCAACGAACCAAGTTACCCCAGGGATAACAGCGCAATCCACTCACAGAGCCCATATCGACGAGCGGGTTTACGACCTCGATGTTGGATCAGGACCACCAAGTGGTGCAACAACTAC-TAAAGGTTCGTTTGTTCAACGATTAAAGTCCT------------------------------------------------------------------------------------------------------------------------------------------------------------------------------------------------------------------------------------------------------------------------------------------------------------------------------------------------------------------------------------------------------------------------------------------------------------------------------------------------------------------------------------------------------------------------------------------------------------------------------------------------------------------------------------------------------------------------------------------------------------------------------------------------------------------------------------------------------------------------------------------------------------------------------------------------------------------------------------------------------------------------------------------------------------------------------------------------------------------------------------------------------------------------------------------------------------------------------------------------------------------------------------------------------------------------------------------------------------------------------------------------------------AACTCACCCACTACTAAAAATCATTAATAATTCCTTCGTAGACCTGCCAGCCCCATCAAACCTGTCATATTTATGAAACTTTGGCTCCATACTAGGAATTTGCCTAATTGCACAAATCATTACAGGGCTATTTCTAGCTATACACTATACTGCAGATACACTATCAGCATTTTCATCAGTTGCCCACATTTGCCGAGACGTAAATTATGGTTGAATACTACGAAGCATACATGCAAATGGAGCCTCATTTTTTTTCATTTGCATCTATTTACACATTGGACGAGGAATTTATCACGGATCATTTATATACAATGAAACATGAAATGTTGGCGCAATACTTCTACTACTAGTCATAGCAACGGCATTCGTAGGCTACGTCCTACCT
Oedipina_berlini_KX792143.1_i_voucher_UCR22845   CGCCTTTTGATACATGTATATATAAAAGGTCCTGCCTGCCCGGTGAC--TCTGTTTAACGGCCGCGGTATTATGACCGTGC-AAAGGTAGCGTAATCACTTGTCTTTTAAATAAAGACTAGTATGAACGGCAACACGAGGGCCAAACTGTCTCACTAAATTAGTCAGTGAAATTTATTTTTCCGTGCAGAAGCGGAAATAATTATATAAGACGAGAAGACCCTGTGGAGCTT-TAAATTC-AAGCTA--GTACTTA-ATAGTATAATAGTATAA-CATTTTAGGTTGGGGCGACCATGAAGAAAAATA-AACCCTCGAGATA--TAAACTAGAAAGACATCTCTAACAACTAGT-AATACTAACACA-TTGACCCAATAA--TTGATCAACGAACCAAGTTACCCCAGGGATAACAGCGCAATCCACTCACAGAGCCCATATCGACGAGCGGGTTTACGACCTCGATGTTGGATCGGGACTACCTAGTGGCGCAGCAACTAC-TAAGGGTTCGTTTGTTCAACAATTAAAGTCCC--------------------------------------------------------------------------------------------------------------------------------------------------------------------------------------------------------------------------------------------------------------------------------------------------------------------------------------------------------------------------------------------------------------------------------------------------------------------------------------------------------------------------------------------------------------------------------------------------------------------------------------------------------------------------------------------------------------------------------------------------------------------------------------------------------------------------------------------------------------------------------------------------------------------------------------------------------------------------------------------------------------------------------------------------------------------------------------------------------------------------------------------------------------------------------------------------------------------------------------------------------------------------------------------------------------------------------------------------------------------------------------------------------------------------------------------CCTTTGTAGATCTCCCCACACCACCAAATTTATCATACTTGTGAAACTTCGGCTCACTACTAGGTATCTGCCTTATTATACAAATCCTTACTGGACTATTTTTAGCAATACATTACACTGCAGACACATCGTCTGCATTCTCATCAATTGCTCACATCTGCCGGGACGTAAATTACGGCTGAATAGTACGAAATATGCACGCAAACGGAGCCTCATTTTTCTTCATTTACATTTACCTGCACATCGGACGAGGAATTTATTACGGATCATTTATATATAACGAAACATGAAATATTGGGGTAATTTTACTATTATTAATCATAGCAACAGCATTTGTGGGCTATGTTCTACCA
Oedipina_capitalina_KU495731.1__voucher_JHT3600   CGCCTTTTGAT--ATATATTTATAAAAGGTCCTGCCTGCCCAGTGAC--TCTGTTCAACGGCCGCGGTATCATGACCGTGC-AAAGGTAGCGTAATCACTTGTCTTTTAAATAAAGACTAGTATGAACGGCAACACGAGAGTCCAACTGTCTCACTAAACTAGTCAGTGAAATTAATCTTTCCGTGCAGAAGCGGAACTAACTATATAAGACGAGAAGACCCTGTGGAGCTT-TAAATCT-AAACTA--ATATGT--ATTATACTATAGCACAC-GATTTTTGGTTGGGGCGACCATGAGGCAAAACA-AACCCTCAAGATA--TTAATTAGAGAGACATCTCCACTAAATAGT-AAAACTAACACA-TTGACCCAATAA--TTGATCAACGAACCAAGTTACCCCAGGGATAACAGCGCAATCCACTCACAGAGCCCATATCGACGAGCGGGTTTACGACCTCGATGTTGGATCAGGACCACCTAGTGGTGCAGCAACTAC-TAAGGGTTCGTTTGTTCAACGATTAAAGTCCTACGTGATCTG---------------------------------------------------------------------------------------------------------------------------------------------------------------------------------------------------------------------------------------------------------------------------------------------------------------------------------------------------------------------------------------------------------------------------------------------------------------------------------------------------------------------------------------------------------------------------------------------------------------------------------------------------------------------------------------------------------------------------------------------------------------------------------------------------------------------------------------------------------------------------------------------------------------------------------------------------------------------------------------------------------------------------------------------------------------------------------------------------------------------------------------------------------------------------------------------------------------------------------------------------------------------------------------------------------------------------------------------------------------------------------------------------------------------------------------------------------------------------------------------------------------------------------------------------------------------------------------------------------------------------------------------------------------------------------------------------------------------------------------------------------------------------------------------------

;
end;
